# Supplementary material for: The frequency and associated factors of typhoid carriage in patients undergoing cholecystectomy for gallbladder disease in Pakistan: A cross-sectional study
Source: PLoS Negl Trop Dis. 2024 Jun 12;18(6):e0011775. doi: 10.1371/journal.pntd.0011775 (PMC11168639; doi:10.1371/journal.pntd.0011775)
Supplement: S1 Data — (XLSX) [file pntd.0011775.s001.xlsx]

## Sheet: Sheet1
gall_bladder_surgery	reason_gallbladder_surgery	other_please_specify	laparoscopic_or_open	drinking_water	toilet_use	wash_your_hands	please_specify17	history_of_typhoid_fever	treated_with_antibiotics	antibiotic_time_of_illness	antibiotic_last_2_weeks	blood_sample_collected	bile_3a	gallstone_3b	gall_bladder_tissue_3c	histopathdiagnosis	carrier
Yes	Gall stones		Laparoscopic	Boiled water	Yes	Water & soap		Yes	Yes	88	No	Yes	Yes	Yes	Yes	Acute on chronic cholecystitis with cholesterolosis, cholelithiasis and serositis	Typhoid carrier
Yes	Gall stones		Laparoscopic	Others, please specify	Yes	Water & soap		No			No	Yes	Yes	Yes	Yes	Acute on chronic cholecystitis with ulceration and serositis	Typhoid carrier
Yes	Gall stones		Laparoscopic	Bottled water (specify brand name)	Yes	Water & soap		No			Yes	Yes	Yes	Yes	Yes	Chronic cholecystitis with focal mucinous	Typhoid carrier
Yes	Gall stones		Laparoscopic	Bottled water (specify brand name)	Yes	Water & soap		Yes	Yes	88	Yes	Yes	Yes	Yes	Yes	Gallbladder wall showing features of chronic cholecystitis with cholesterolosis	Typhoid carrier
Yes	Gall stones		Laparoscopic	Others, please specify	Yes	Water & soap		No			No	Yes	Yes	Yes	Yes	Gallbladder: Chronic cholecystitis. No evidence of dysplasia or malignancy seen.	Typhoid carrier
Yes	Gall stones		Laparoscopic	Others, please specify	Yes	Water & soap		No			No	Yes	No	Yes	Yes	Acute on Chronic Cholecystitis. There is no evidence of dysplasia ,granuloma or malignancy	Typhoid carrier
Yes	Gall stones		Laparoscopic	Bottled water (specify brand name)	Yes	Water & soap		No			No	Yes	Yes	Yes	Yes	Gallbladder:Acute on chronic cholecystitis with serositis, Cholelithiasis.	Typhoid carrier
Yes	Chronic Cholecystitis		Laparoscopic	Others, please specify	Yes	Water & soap		No			No	Yes	No	Yes	Yes	Acute on chronic cholecystitis with cholelithiasis	Typhoid carrier
Yes	Gall stones		Laparoscopic	Bottled water (specify brand name)	Yes	Water & soap		No			No	Yes	Yes	Yes	Yes	Chronic cholecystitis	Typhoid carrier
Yes	Gall stones		Laparoscopic	Bottled water (specify brand name)	Yes	Water & soap		Yes	Yes	88	No	Yes	Yes	Yes	Yes	Chronic cholecystitis with cholesterolosis.	Typhoid carrier
Yes	Gall stones		Laparoscopic	Bottled water (specify brand name)	Yes	Water & soap		No			No	Yes	No	Yes	Yes	Favour xanthogranulomatous cholecystitis.	Typhoid carrier
Yes	Gall stones		Laparoscopic	Others, please specify	Yes	Water & soap		No			No	Yes	Yes	Yes	Yes	Acute on chronic cholecystitis, Cholesterolosis	Typhoid carrier
Yes	Gall stones		Laparoscopic	Others, please specify	Yes	Water & soap		Yes	Yes	88	No	Yes	Yes	Yes	Yes	Chronic cholecystitis with cholesterolosis.	Typhoid carrier
Yes	Gall stones		Laparoscopic	Bottled water (specify brand name)	Yes	Water & soap		No			No	Yes	Yes	Yes	Yes	Acute on chronic cholecystitis	Typhoid carrier
Yes	Gall stones		Laparoscopic	Others, please specify	Yes	Water & soap		No			No	Yes	No	Yes	Yes	Acute on chronic cholecystitis with ulceration and serositis	Typhoid carrier
Yes	Gall stones		Open	Others, please specify	Yes	Water & soap		Yes	Yes	99	No	Yes	No	Yes	Yes	acute on chronic cholecystitis.	Typhoid carrier
Yes	Gall stones		Laparoscopic	Boiled water	Yes	Water & soap		No			No	Yes	No	Yes	Yes	NA	Typhoid carrier
Yes	Gall stones		Open	Boiled water	No	Water & soap		No			No	Yes	Yes	Yes	Yes	NA	Typhoid carrier
Yes	Gall stones		Laparoscopic	Boiled water	Yes	Water & soap		No			No	No	No	Yes	Yes	NA	Typhoid carrier
Yes	Gall stones		Open	Boiled water	Yes	Water & soap		No			No	Yes	Yes	No	Yes	NA	Typhoid carrier
Yes	Gall stones		Laparoscopic	Boiled water	Yes	Water & soap		No			No	Yes	No	Yes	Yes	NA	Typhoid carrier
Yes	Others, please specify	Acute cholecystitis	Laparoscopic	Boiled water	Yes	Water & soap		No			No	Yes	No	No	Yes	chronic cholecystitis	Typhoid carrier
Yes	Gall stones		Open	Others, please specify	Yes	Water & soap		No			No	Yes	Yes	Yes	Yes	chronic cholecystitis with cholelithiasis	Typhoid carrier
Yes	Chronic Cholecystitis		Open	Others, please specify	Yes	Water & soap		Yes	Yes	88	No	Yes	No	Yes	Yes	chronic cholecystitis with cholelithiasis	Typhoid carrier
Yes	Gall stones		Laparoscopic	Others, please specify	Yes	Water & soap		No			No	Yes	Yes	Yes	Yes	chronic cholecystitis with cholelithiasis	Typhoid carrier
Yes	Gall stones		Laparoscopic	Others, please specify	Yes	Water & soap		Yes	Yes	14	No	Yes	Yes	Yes	Yes	chronic cholecystitis with cholelithiasis	Typhoid carrier
Yes	Gall stones		Laparoscopic	Boiled water	Yes	Water & soap		No			No	Yes	Yes	Yes	Yes	chronic cholecystitis with cholelithiasis	Typhoid carrier
Yes	Gall stones		Laparoscopic	Others, please specify	Yes	Water & soap		Yes	Yes	7	No	Yes	Yes	Yes	Yes	chronic cholecystitis with cholelithiasis	Typhoid carrier
Yes	Gall stones		Laparoscopic	Others, please specify	Yes	Water & soap		No			No	Yes	Yes	Yes	Yes	NA	Typhoid carrier
Yes	Gall stones		Laparoscopic	Bottled water (specify brand name)	Yes	Water & soap		No			No	Yes	Yes	Yes	Yes	chronic cholecystitis with cholelithiasis	Typhoid carrier
Yes	Gall stones		Laparoscopic	Others, please specify	Yes	Water & soap		No			No	Yes	Yes	Yes	Yes	chronic cholecystitis with cholelithiasis	Typhoid carrier
Yes	Gall stones		Open	Others, please specify	Yes	Water & soap		No			No	Yes	Yes	Yes	Yes	chronic cholecystitis with cholelithiasis	Typhoid carrier
Yes	Gall stones		Open	Others, please specify	Yes	Water & soap		No			No	Yes	No	Yes	Yes	acute and chronic cholecystitis	Typhoid carrier
Yes	Gall stones		Laparoscopic	Others, please specify	Yes	Water & soap		No			No	Yes	Yes	Yes	Yes	chronic cholecystitis with cholelithiasis	Typhoid carrier
Yes	Gall stones		Laparoscopic	Bottled water (specify brand name)	Yes	Water & soap		No			No	Yes	Yes	Yes	Yes	Cholecystectomy:-chronic cholecystitis	Non typhoid carrier
Yes	Gall stones		Laparoscopic	Others, please specify	Yes	Water & soap		Yes	Yes	88	Yes	Yes	Yes	Yes	Yes	Acute on chronic cholecystitis with serositis.	Non typhoid carrier
Yes	Gall stones		Laparoscopic	Boiled water	No	Water & soap		No			No	Yes	Yes	Yes	Yes	Acute on chronic cholecystitis.	Non typhoid carrier
Yes	Gall stones		Laparoscopic	Bottled water (specify brand name)	Yes	Water & soap		No			Yes	Yes	No	No	Yes	Chronic cholecystitis. No evidence of dysplasia or malignancy seen.	Non typhoid carrier
Yes	Gall stones		Laparoscopic	Others, please specify	Yes	Water & soap		No			No	Yes	Yes	Yes	Yes	- Acute cholecystitis. - Cholelithiasis.	Non typhoid carrier
Yes	Gall stones		Laparoscopic	Bottled water (specify brand name)	Yes	Water & soap		No			No	Yes	Yes	Yes	Yes	non-specific inflammation. Overall features are compatible with acute and chronic cholecystitis	Non typhoid carrier
Yes	Gall stones		Laparoscopic	Others, please specify	Yes	Water only		No			No	Yes	Yes	Yes	Yes	Chronic cholecystitis. -cholelithiasis	Non typhoid carrier
Yes	Gall stones		Laparoscopic	Bottled water (specify brand name)	Yes	Water & soap		No			No	Yes	Yes	Yes	Yes	Acute on chronic cholecystitis - No evidence of dysplasia or malignancy seen	Non typhoid carrier
Yes	Gall stones		Laparoscopic	Bottled water (specify brand name)	Yes	Water & soap		No			No	Yes	Yes	Yes	Yes	Chronic follicular cholecytitis.	Non typhoid carrier
Yes	Gall stones		Laparoscopic	Bottled water (specify brand name)	Yes	Water & soap		No			No	Yes	Yes	Yes	Yes	Acute and chronic cholecystitis	Non typhoid carrier
Yes	Gall stones		Laparoscopic	Others, please specify	Yes	Water & soap		No			No	Yes	Yes	Yes	Yes	Morphological picture is compatible with Gangrenous cholecystitis	Non typhoid carrier
Yes	Gall stones		Laparoscopic	Boiled water	Yes	Water & soap		No			No	Yes	Yes	Yes	Yes	Favour follicular cholecystitis.	Non typhoid carrier
Yes	Gall stones		Laparoscopic	Others, please specify	Yes	Water & soap		No			No	Yes	Yes	Yes	Yes	Acute on chronic cholecystitis with ulceration and serositis	Non typhoid carrier
Yes	Gall stones		Laparoscopic	Boiled water	Yes	Water & soap		No			No	Yes	Yes	Yes	Yes	Acute on chronic cholecystitis with serositis	Non typhoid carrier
Yes	Gall stones		Laparoscopic	Others, please specify	No	Water & soap		No			No	Yes	Yes	Yes	Yes	Acute on chronic cholecystitis.	Non typhoid carrier
Yes	Gall stones		Laparoscopic	Bottled water (specify brand name)	Yes	Water & soap		No			No	Yes	Yes	Yes	Yes	Acute and chronic Cholecystitis with Cholelithiasis.-negative for dysplasia or malignacy	Non typhoid carrier
Yes	Gall stones		Laparoscopic	Others, please specify	Yes	Water & soap		No			No	Yes	Yes	Yes	Yes	Gallbladder: - Severe acute on chronic cholecystitis with ulceration and serositis. Cholelithiasis.	Non typhoid carrier
Yes	Gall stones		Open	Bottled water (specify brand name)	Yes	Water & soap		No			No	Yes	Yes	Yes	Yes	Gallbladder: Chronic cholecystitis with cholelithiasis.There is no evidence of dysplasia or malignancy.	Non typhoid carrier
Yes	Gall stones		Laparoscopic	Bottled water (specify brand name)	Yes	Water only		No			No	Yes	Yes	Yes	Yes	Gallbladder: Chronic Cholecystitis. One benign reactive lymph node. There is no evidence of intestinal metaplasia, dysplasia or malignancy.	Non typhoid carrier
Yes	Gall stones		Laparoscopic	Others, please specify	Yes	Water & soap		No			No	Yes	Yes	Yes	Yes	Acute on chronic cholecystitis.	Non typhoid carrier
Yes	Gall stones		Laparoscopic	Bottled water (specify brand name)	Yes	Water & soap		No			No	Yes	Yes	Yes	Yes	Gallbladder, Laparoscopic cholecystectomy : 1: Cholelithiasis. 2: Acute on chronic Cholecystitis. 3: Cholesterolosis.4: No metaplasia, dysplasia, granuloma or malignancy is seen in the material examined.	Non typhoid carrier
Yes	Gall stones		Laparoscopic	Bottled water (specify brand name)	Yes	Water & soap		No			No	Yes	Yes	Yes	Yes	Cholesterolosis-actue on chronic cholecystitis	Non typhoid carrier
Yes	Gall stones		Laparoscopic	Bottled water (specify brand name)	Yes	Water & soap		Yes	Yes	88	No	Yes	Yes	Yes	Yes	Acute on chronic cholecystitis. -there is no evidence of intestinal metaplasia	Non typhoid carrier
Yes	Gall stones		Laparoscopic	Others, please specify	Yes	Water & soap		No			No	Yes	No	Yes	Yes	Gallbladder, cholecystectomy:Chronic Cholecystitis.	Non typhoid carrier
Yes	Gall stones		Laparoscopic	Others, please specify	Yes	Water & soap		No			No	Yes	Yes	Yes	Yes	Gallbladder: Severe acute on chronic cholecystitis with ulceration and serositis.	Non typhoid carrier
Yes	Gall stones		Laparoscopic	Others, please specify	Yes	Water & soap		No			No	Yes	Yes	Yes	Yes	Severe acute on chronic cholecystitis with ulcration and serositis.	Non typhoid carrier
Yes	Gall stones		Laparoscopic	Bottled water (specify brand name)	Yes	Water & soap		No			No	Yes	Yes	Yes	Yes	Acute on chronic cholecystitis with cholelithiasis and serositis	Non typhoid carrier
Yes	Gall stones		Laparoscopic	Boiled water	Yes	Water & soap		No			No	Yes	Yes	Yes	Yes	Chronic cholecystitis.	Non typhoid carrier
Yes	Gall stones		Laparoscopic	Others, please specify	Yes	Water & soap		Yes	Yes	88	No	Yes	Yes	Yes	Yes	Acute on chronic cholecystitis with cholelithiasis	Non typhoid carrier
Yes	Chronic Cholecystitis		Laparoscopic	Bottled water (specify brand name)	Yes	Water & soap		No			No	Yes	Yes	Yes	Yes	Acute on Chronic Cholecystitis with Cholelithiasis	Non typhoid carrier
Yes	Gall stones		Laparoscopic	Boiled water	Yes	Water & soap		No			No	Yes	Yes	Yes	Yes	Acute cholecystitis	Non typhoid carrier
Yes	Gall stones		Laparoscopic	Others, please specify	Yes	Water & soap		No			No	Yes	Yes	Yes	Yes	Acute on chronic Cholecystitis with focal areas of necrosis.	Non typhoid carrier
Yes	Gall stones		Laparoscopic	Bottled water (specify brand name)	Yes	Water & soap		No			No	Yes	Yes	No	Yes	Severe acute and chronic cholecystitis	Non typhoid carrier
Yes	Gall stones		Laparoscopic	Others, please specify	Yes	Water & soap		No			No	Yes	Yes	Yes	Yes	evere acute on chronic cholecystitis with areas suggestive	Non typhoid carrier
Yes	Gall stones		Laparoscopic	Others, please specify	Yes	Water & soap		No			No	Yes	Yes	Yes	Yes	Acute on chronic cholecystitis with ulceration and serositis	Non typhoid carrier
Yes	Gall stones		Laparoscopic	Others, please specify	No	Water & soap		No			No	Yes	Yes	Yes	Yes	Acute on chronic ulcerative cholecystitis	Non typhoid carrier
Yes	Gall stones		Laparoscopic	Others, please specify	Yes	Water & soap		No			No	Yes	Yes	Yes	Yes	Acute on chronic Cholecystitis.	Non typhoid carrier
Yes	Gall stones		Laparoscopic	Boiled water	Yes	Water & soap		No			No	Yes	Yes	Yes	Yes	Acute on chronic Cholecystitis.	Non typhoid carrier
Yes	Gall stones		Laparoscopic	Bottled water (specify brand name)	Yes	Water & soap		No			No	Yes	Yes	Yes	Yes	Chronic Cholecystitis	Non typhoid carrier
Yes	Others, please specify	Acute cholecystitis	Laparoscopic	Boiled water	Yes	Water & soap		No			No	Yes	Yes	Yes	Yes	acute on Chronic cholecystitis with cholesterolosis.	Non typhoid carrier
Yes	Gall stones		Laparoscopic	Boiled water	Yes	Water & soap		No			No	Yes	Yes	Yes	Yes	acute on Chronic cholecystitis with foci of full thickness necrosis of the galbladder wall.	Non typhoid carrier
Yes	Gall stones		Laparoscopic	Others, please specify	Yes	Water & soap		No			No	Yes	Yes	Yes	Yes	Acute on chronic cholecystitis.	Non typhoid carrier
Yes	Gall stones		Laparoscopic	Others, please specify	Yes	Water & soap		No			No	Yes	Yes	No	Yes	Acute on chronic Cholecystitis, Cholesterolosis.	Non typhoid carrier
Yes	Gall stones		Laparoscopic	Boiled water	Yes	Water & soap		No			No	Yes	Yes	Yes	Yes	Acute on chronic cholecystitis with ulceration and serositis	Non typhoid carrier
Yes	Gall stones		Laparoscopic	Bottled water (specify brand name)	Yes	Water & soap		No			No	Yes	Yes	Yes	Yes	Cholelithiasis, Acute gangrenous cholecystitis, Mucosa is totally ulcerated.	Non typhoid carrier
Yes	Gall stones		Laparoscopic	Others, please specify	Yes	Water & soap		No			No	Yes	Yes	Yes	Yes	chronic cholecystitis.	Non typhoid carrier
Yes	Gall stones		Laparoscopic	Others, please specify	Yes	Water & soap		No			No	Yes	Yes	Yes	Yes	Chronic cholecystitis with cholelithiasis	Non typhoid carrier
Yes	Gall stones		Laparoscopic	Others, please specify	Yes	Water & soap		No			No	Yes	Yes	Yes	Yes	Acute on chronic cholecystitis.	Non typhoid carrier
Yes	Gall stones		Laparoscopic	Others, please specify	Yes	Water & soap		No			No	Yes	Yes	Yes	Yes	Acute on chronic cholecystitis with cholelithiasis and necrosis	Non typhoid carrier
Yes	Gall stones		Laparoscopic	Bottled water (specify brand name)	Yes	Water & soap		No			No	Yes	Yes	Yes	Yes	acute cholecystitis	Non typhoid carrier
Yes	Gall stones		Laparoscopic	Others, please specify	Yes	Water & soap		No			No	Yes	Yes	Yes	Yes	Chronic cholecystitis	Non typhoid carrier
Yes	Gall stones		Laparoscopic	Others, please specify	Yes	Water & soap		No			No	Yes	Yes	Yes	Yes	actte on Chronic cholecystitis .	Non typhoid carrier
Yes	Gall stones		Laparoscopic	Bottled water (specify brand name)	Yes	Water & soap		No			No	Yes	Yes	Yes	Yes	Chronic cholecystitis .	Non typhoid carrier
Yes	Others, please specify	Acute cholecytisit	Laparoscopic	Boiled water	Yes	Water & soap		No			No	Yes	Yes	Yes	Yes	acute on Chronic cholecystitis	Non typhoid carrier
Yes	Gall stones		Laparoscopic	Boiled water	Yes	Water & soap		No			No	Yes	Yes	Yes	Yes	Chronic cholecystitis.	Non typhoid carrier
Yes	Gall stones		Laparoscopic	Others, please specify	Yes	Water & soap		No			No	Yes	Yes	Yes	Yes	Chronic cholecystitis with cholelithiasis.	Non typhoid carrier
Yes	Gall stones		Laparoscopic	Bottled water (specify brand name)	Yes	Water & soap		No			No	Yes	Yes	Yes	Yes	chornic cholecystitis.	Non typhoid carrier
Yes	Gall stones		Laparoscopic	Others, please specify	Yes	Water & soap		No			No	Yes	Yes	No	Yes	features are consistent with acute gangrenous cholecystitis	Non typhoid carrier
Yes	Gall stones		Laparoscopic	Boiled water	Yes	Water & soap		No			No	Yes	Yes	Yes	Yes	acute on chronic cholecystitis with cholelithiasis	Non typhoid carrier
Yes	Gall stones		Laparoscopic	Bottled water (specify brand name)	Yes	Water & soap		No			No	Yes	Yes	Yes	Yes	acute gangrenous cholecystitis	Non typhoid carrier
Yes	Gall stones		Laparoscopic	Others, please specify	Yes	Water & soap		No			No	Yes	No	Yes	Yes	acute on chronic cholecystitis.	Non typhoid carrier
Yes	Gall stones		Laparoscopic	Others, please specify	Yes	Water & soap		No			No	Yes	Yes	Yes	Yes	Acute on chronic cholecystitis with cholelithiasis	Non typhoid carrier
Yes	Gall stones		Laparoscopic	Others, please specify	Yes	Water & soap		No			No	Yes	Yes	Yes	Yes	acute on chronic cholecystitis.	Non typhoid carrier
Yes	Gall stones		Laparoscopic	Others, please specify	Yes	Water & soap		No			No	Yes	Yes	Yes	Yes	Acute cholecystitis with ulceration	Non typhoid carrier
Yes	Gall stones		Laparoscopic	Others, please specify	Yes	Water & soap		No			No	Yes	Yes	Yes	Yes	Chronic cholecystitis with cholesterolosis	Non typhoid carrier
Yes	Gall stones		Laparoscopic	Bottled water (specify brand name)	Yes	Water & soap		No			No	Yes	Yes	Yes	Yes	Acute on chronic cholecystitis with cholelithiasis, ulceration and serositis	Non typhoid carrier
Yes	Gall stones		Laparoscopic	Bottled water (specify brand name)	Yes	Water & soap		No			No	Yes	Yes	No	Yes	Acute gangrenous cholecystitis	Non typhoid carrier
Yes	Gall stones		Laparoscopic	Others, please specify	Yes	Water & soap		No			No	Yes	Yes	No	Yes	Acute on chronic cholecystitis with ulceration.	Non typhoid carrier
Yes	Gall stones		Laparoscopic	Others, please specify	Yes	Water & soap		No			No	Yes	Yes	Yes	Yes	Acute on chronic cholecystitis	Non typhoid carrier
Yes	Gall stones		Laparoscopic	Others, please specify	Yes	Water & soap		No			Yes	Yes	Yes	Yes	Yes	Acute on chronic cholecystitis.	Non typhoid carrier
Yes	Gall stones		Laparoscopic	Boiled water	Yes	Water & soap		No			No	Yes	Yes	Yes	Yes	Laparoscopic cholecystectomy, Symptomatic gallstones. Tumour site: Body, size 1.3 x 0.7 cm. Tumour focally invades the muscularis propria	Non typhoid carrier
Yes	Gall stones		Laparoscopic	Others, please specify	Yes	Water & soap		No			No	Yes	Yes	No	Yes	Acute on chronic cholecystitis with ulceration and serositis, Cholelithiasis	Non typhoid carrier
Yes	Gall stones		Laparoscopic	Bottled water (specify brand name)	Yes	Water & soap		No			No	Yes	Yes	Yes	Yes	chornic cholecystities	Non typhoid carrier
Yes	Gall stones		Laparoscopic	Bottled water (specify brand name)	Yes	Water & soap		Yes	Yes	88	No	Yes	No	Yes	Yes	chornic cholecystities with choletitiasis	Non typhoid carrier
Yes	Gall stones		Laparoscopic	Bottled water (specify brand name)	Yes	Water & soap		Yes	Yes	88	Yes	Yes	Yes	Yes	Yes	chronic cholecystitic with cholesterolosis	Non typhoid carrier
Yes	Gall stones		Laparoscopic	Others, please specify	Yes	Water & soap		Yes	No		No	Yes	Yes	Yes	Yes	Acute on chronic cholecystitis, cholesterolosis	Non typhoid carrier
Yes	Gall stones		Laparoscopic	Bottled water (specify brand name)	Yes	Water & soap		Yes	No		Yes	Yes	Yes	Yes	Yes	Acute on chronic Cholecystitis.	Non typhoid carrier
Yes	Gall stones		Laparoscopic	Boiled water	Yes	Water & soap		Yes	Yes	5	No	Yes	Yes	Yes	Yes	Acute on chronic Cholecystitis.	Non typhoid carrier
Yes	Gall stones		Laparoscopic	Bottled water (specify brand name)	Yes	Water & soap		No			No	Yes	Yes	Yes	Yes	Acute on chronic cholecystitis.	Non typhoid carrier
Yes	Gall stones		Laparoscopic	Bottled water (specify brand name)	Yes	Water & soap		Yes	No		No	Yes	Yes	Yes	No	Acute on chronic cholecystitis with ulceration and serositis	Non typhoid carrier
Yes	Gall stones		Laparoscopic	Others, please specify	Yes	Water & soap		No			No	Yes	No	Yes	Yes	Acute on chronic Cholecystitis.2:cholesterolosis	Non typhoid carrier
Yes	Gall stones		Laparoscopic	Others, please specify	Yes	Water & soap		Yes	Yes	1	Yes	Yes	Yes	Yes	Yes	Chronic Cholecystitis with Cholelithiasis.	Non typhoid carrier
Yes	Gall stones		Laparoscopic	Bottled water (specify brand name)	Yes	Water & soap		Yes	Yes	1	Yes	Yes	No	Yes	Yes	Chronic Cholecystitis.	Non typhoid carrier
Yes	Gall stones		Laparoscopic	Others, please specify	Yes	Water & soap		Yes	Yes	88	Yes	Yes	Yes	Yes	Yes	Severe acute on chronic Cholecystitis with focal areas suggestive of gangrenous changes	Non typhoid carrier
Yes	Gall stones		Laparoscopic	Others, please specify	Yes	Water & soap		Yes	Yes	3	Yes	Yes	Yes	Yes	Yes	Acute and chronic Cholesystitis.	Non typhoid carrier
Yes	Gall stones		Laparoscopic	Bottled water (specify brand name)	Yes	Water & soap		No			No	Yes	No	Yes	Yes	Acute on chronic Cholecystitis with Cholelithiasis	Non typhoid carrier
Yes	Gall stones		Laparoscopic	Others, please specify	Yes	Water & soap		Yes	Yes	88	No	Yes	Yes	Yes	Yes	Acute on chronic cholecystitis. Cholesterolosis	Non typhoid carrier
Yes	Gall stones		Laparoscopic	Bottled water (specify brand name)	Yes	Water & soap		No			Yes	Yes	No	Yes	Yes	Acute on chronic cholecystitis	Non typhoid carrier
Yes	Gall stones		Laparoscopic	Bottled water (specify brand name)	Yes	Water & soap		No			No	Yes	No	Yes	Yes	Chronic cholecystitis.	Non typhoid carrier
Yes	Gall stones		Laparoscopic	Bottled water (specify brand name)	Yes	Water & soap		Yes	Yes	1	No	Yes	No	Yes	Yes	Acute on chronic Cholecystitis with foci of xanthogranulomatous	Non typhoid carrier
Yes	Gall stones		Laparoscopic	Others, please specify	Yes	Water & soap		Yes	Yes	3	Yes	Yes	Yes	Yes	Yes	Chronic cholecystitis.	Non typhoid carrier
Yes	Gall stones		Laparoscopic	Boiled water	Yes	Water & soap		Yes	Yes	3	Yes	Yes	Yes	No	Yes	Chronic cholecystitis.	Non typhoid carrier
Yes	Gall stones		Laparoscopic	Boiled water	Yes	Water & soap		No			No	Yes	Yes	Yes	Yes	Chronic cholecystitis.	Non typhoid carrier
Yes	Gall stones		Laparoscopic	Bottled water (specify brand name)	Yes	Water & soap		No			Yes	Yes	No	Yes	Yes	Acute and chronic Cholesystitis.	Non typhoid carrier
Yes	Gall stones		Laparoscopic	Boiled water	Yes	Water & soap		No			No	Yes	No	Yes	Yes	Chronic cholecystitis.	Non typhoid carrier
Yes	Gall stones		Laparoscopic	Boiled water	Yes	Water & soap		No			No	Yes	Yes	Yes	Yes	Chronic Cholecystitis with Cholelithiasis.	Non typhoid carrier
Yes	Gall stones		Laparoscopic	Bottled water (specify brand name)	Yes	Water & soap		No			No	Yes	Yes	Yes	Yes	1: Cholelithiasis.2:acute on chronic cholecystitis 3:benign reactive lymph node	Non typhoid carrier
Yes	Gall stones		Laparoscopic	Bottled water (specify brand name)	Yes	Water & soap		No			No	Yes	Yes	Yes	Yes	Acute on chronic cholecystitis. Focal cholesterolosis	Non typhoid carrier
Yes	Gall stones		Laparoscopic	Boiled water	Yes	Water & soap		No			No	Yes	Yes	Yes	Yes	Acute on chronic Follicular Cholecystitis.	Non typhoid carrier
Yes	Gall stones		Laparoscopic	Boiled water	Yes	Water & soap		No			No	Yes	Yes	Yes	Yes	- Chronic cholecystitis. -cholesterolosis -no evidence of dysplasia or malignancy seen	Non typhoid carrier
Yes	Gall stones		Laparoscopic	Bottled water (specify brand name)	Yes	Water & soap		No			No	Yes	Yes	Yes	Yes	Acute on chronic cholecystitis. -cholesterolosis	Non typhoid carrier
Yes	Gall stones		Laparoscopic	Bottled water (specify brand name)	Yes	Water & soap		No			Yes	Yes	Yes	Yes	Yes	Acute on chronic cholecystitis	Non typhoid carrier
Yes	Gall stones		Laparoscopic	Bottled water (specify brand name)	Yes	Water & soap		No			No	Yes	Yes	Yes	Yes	Chronic cholecystitis, …..	Non typhoid carrier
Yes	Gall stones		Laparoscopic	Others, please specify	Yes	Water & soap		Yes	Yes	99	No	Yes	Yes	Yes	Yes	Chronic cholecystitis.	Non typhoid carrier
Yes	Gall stones		Laparoscopic	Others, please specify	Yes	Water & soap		No			No	Yes	Yes	Yes	Yes	Chronic Cholecystitis.	Non typhoid carrier
Yes	Gall stones		Laparoscopic	Others, please specify	Yes	Water & soap		No			No	Yes	Yes	Yes	Yes	Chronic cholecystitis with cholelithiasis.	Non typhoid carrier
Yes	Gall stones		Laparoscopic	Others, please specify	Yes	Water & soap		No			No	Yes	Yes	Yes	Yes	Acute on chronic cholecystitis. -cholesterolosis	Non typhoid carrier
Yes	Gall stones		Laparoscopic	Others, please specify	Yes	Water & soap		Yes	Yes	99	No	Yes	Yes	Yes	Yes	Acute on chronic cholecystitis	Non typhoid carrier
Yes	Gall stones		Laparoscopic	Boiled water	Yes	Water & soap		No			No	Yes	Yes	Yes	Yes	Acute on chronic cholecystitis. -cholelithiasis	Non typhoid carrier
Yes	Gall stones		Laparoscopic	Others, please specify	Yes	Water & soap		Yes	No		No	Yes	Yes	Yes	Yes	Chronic cholecytitis	Non typhoid carrier
Yes	Gall stones		Laparoscopic	Others, please specify	Yes	Water & soap		No			No	Yes	Yes	Yes	Yes	Chronic Cholecystitis.	Non typhoid carrier
Yes	Gall stones		Laparoscopic	Others, please specify	Yes	Water & soap		No			No	Yes	Yes	Yes	Yes	Acute on chronic cholecystitis.	Non typhoid carrier
Yes	Gall stones		Laparoscopic	Bottled water (specify brand name)	Yes	Water & soap		Yes	Yes	88	No	Yes	Yes	Yes	Yes	Chronic cholecytities - No evidence of dysplasia or malignancy seen.	Non typhoid carrier
Yes	Gall stones		Laparoscopic	Others, please specify	Yes	Water & soap		No			No	Yes	No	Yes	Yes	Chronic Cholecystitis.-negative for dysplasia and malignancy	Non typhoid carrier
Yes	Gall stones		Laparoscopic	Boiled water	Yes	Water & soap		No			No	Yes	Yes	Yes	Yes	Acute on Chronic Cholecystitis- Cholelithiasis	Non typhoid carrier
Yes	Gall stones		Laparoscopic	Others, please specify	Yes	Water only		No			No	Yes	Yes	Yes	Yes	Chronic cholecystitis.-a single lymph node is also identified that shows	Non typhoid carrier
Yes	Gall stones		Laparoscopic	Others, please specify	Yes	Water & soap		No			No	Yes	Yes	Yes	Yes	Chronic cholecystitis with cholelithiasis	Non typhoid carrier
Yes	Gall stones		Laparoscopic	Bottled water (specify brand name)	Yes	Water & soap		Yes	No		No	Yes	Yes	Yes	Yes	Chronic cholecystitis.	Non typhoid carrier
Yes	Gall stones		Laparoscopic	Others, please specify	Yes	Water & soap		No			No	Yes	Yes	Yes	Yes	Acute and chronic Cholecystitis	Non typhoid carrier
Yes	Gall stones		Laparoscopic	Boiled water	Yes	Water & soap		No			No	Yes	Yes	Yes	Yes	Chronic Cholecystitis.-no evidence of dsplasia or malignancy seen	Non typhoid carrier
Yes	Gall stones		Laparoscopic	Others, please specify	Yes	Water & soap		No			No	Yes	Yes	Yes	Yes	Acute on chronic cholecystitis, scattered cystic	Non typhoid carrier
Yes	Gall stones		Laparoscopic	Others, please specify	Yes	Water & soap		No			No	Yes	Yes	Yes	Yes	Chronic cholecystitis	Non typhoid carrier
Yes	Gall stones		Laparoscopic	Others, please specify	Yes	Water & soap		No			No	Yes	Yes	Yes	Yes	- Chronic Cholecystitis.-negative for dysplasia and malignancy	Non typhoid carrier
Yes	Gall stones		Laparoscopic	Bottled water (specify brand name)	Yes	Water & soap		No			No	Yes	Yes	Yes	Yes	Chronic Cholecystitis.	Non typhoid carrier
Yes	Gall stones		Laparoscopic	Bottled water (specify brand name)	Yes	Water & soap		No			No	Yes	Yes	No	Yes	Chronic cholecystitis.-cholesterolosis-negative for malignancy	Non typhoid carrier
Yes	Gall stones		Laparoscopic	Bottled water (specify brand name)	Yes	Water & soap		No			No	Yes	Yes	Yes	Yes	Chronic Cholecystitis.	Non typhoid carrier
Yes	Gall stones		Laparoscopic	Boiled water	Yes	Water only		No			No	Yes	Yes	Yes	Yes	Chronic Cholecystitis with Cholelithiasis.	Non typhoid carrier
Yes	Gall stones		Laparoscopic	Bottled water (specify brand name)	Yes	Water & soap		No			No	Yes	Yes	Yes	Yes	Gallbladder, cholecystectomy: -tissue exhibiting feature consistent with chronic cholesterolosis	Non typhoid carrier
Yes	Gall stones		Laparoscopic	Bottled water (specify brand name)	Yes	Water & soap		No			No	Yes	Yes	Yes	Yes	Chronic cholecystitis.	Non typhoid carrier
Yes	Gall stones		Laparoscopic	Bottled water (specify brand name)	Yes	Water & soap		No			No	Yes	Yes	Yes	Yes	Chronic cholecystitis with cholesterolosis and choleithiasis	Non typhoid carrier
Yes	Gall stones		Laparoscopic	Boiled water	Yes	Water & soap		No			No	Yes	Yes	Yes	Yes	- Chronic cholecytitis with cholesterolosis and cholelitiasis	Non typhoid carrier
Yes	Gall stones		Laparoscopic	Others, please specify	Yes	Water & soap		No			No	Yes	Yes	No	Yes	Chronic Cholecystitis	Non typhoid carrier
Yes	Gall stones		Laparoscopic	Bottled water (specify brand name)	Yes	Water & soap		No			No	Yes	Yes	Yes	Yes	- Chronic cholecystitis. -benign reactive lymph node- no evidence of dysplasia or malignancy seen	Non typhoid carrier
Yes	Gall stones		Laparoscopic	Bottled water (specify brand name)	Yes	Water & soap		No			No	Yes	Yes	Yes	Yes	Tissue exhibiting features consistent with chronic cholecysitits with cholesterolosis	Non typhoid carrier
Yes	Gall stones		Laparoscopic	Others, please specify	Yes	Water & soap		No			No	Yes	No	Yes	Yes	Tissue exhibiting features consistent with chronic cholecysitits with cholesterolosis	Non typhoid carrier
Yes	Gall stones		Laparoscopic	Boiled water	Yes	Water & soap		No			Yes	Yes	Yes	Yes	Yes	Acute and chronic cholecystitis with focal pyloric metaplasia	Non typhoid carrier
Yes	Gall stones		Laparoscopic	Others, please specify	Yes	Water & soap		No			No	Yes	Yes	Yes	Yes	Tissue exhibiting features consistent with chronic cholecysitits with cholesterolosis	Non typhoid carrier
Yes	Gall stones		Laparoscopic	Bottled water (specify brand name)	Yes	Water & soap		Yes	Yes	1	No	Yes	Yes	Yes	Yes	- Chronic cholecystitis. -no evidence of dysplasia or malignancy seen	Non typhoid carrier
Yes	Gall stones		Laparoscopic	Others, please specify	Yes	Water & soap		No			No	Yes	Yes	Yes	Yes	Chronic cholecystitis. -foca reactive lymphoid tissue seen	Non typhoid carrier
Yes	Gall stones		Laparoscopic	Bottled water (specify brand name)	Yes	Water & soap		No			Yes	Yes	Yes	Yes	Yes	Chronic Cholecystitis with Cholelithiasis.	Non typhoid carrier
Yes	Gall stones		Laparoscopic	Others, please specify	Yes	Water & soap		No			No	Yes	Yes	Yes	Yes	- Acute on Chronic Cholecystitis	Non typhoid carrier
Yes	Gall stones		Laparoscopic	Bottled water (specify brand name)	Yes	Water & soap		No			No	Yes	Yes	Yes	Yes	Chronic Cholecystitis.	Non typhoid carrier
Yes	Gall stones		Laparoscopic	Others, please specify	Yes	Water & soap		No			Yes	Yes	Yes	Yes	Yes	Chronic Cholecystitis with Cholelithiasis	Non typhoid carrier
Yes	Gall stones		Laparoscopic	Bottled water (specify brand name)	Yes	Water & soap		No			No	Yes	Yes	Yes	Yes	Chronic cholecystitis.-cholesterolosis-negative for malignancy	Non typhoid carrier
Yes	Gall stones		Laparoscopic	Bottled water (specify brand name)	Yes	Water & soap		Yes	No		Yes	Yes	Yes	Yes	Yes	Chronic Cholecystitis.	Non typhoid carrier
Yes	Gall stones		Laparoscopic	Bottled water (specify brand name)	Yes	Water & soap		No			No	Yes	Yes	Yes	Yes	Gallbladder: Chronic Cholecystitis.	Non typhoid carrier
Yes	Gall stones		Laparoscopic	Others, please specify	Yes	Water & soap		No			No	Yes	Yes	Yes	Yes	Chronic cholecystitis. -no evidence of dysplasia or malignancy seen	Non typhoid carrier
Yes	Gall stones		Laparoscopic	Bottled water (specify brand name)	Yes	Water & soap		No			No	Yes	Yes	Yes	Yes	Chronic Cholecystitis.	Non typhoid carrier
Yes	Gall stones		Laparoscopic	Others, please specify	Yes	Water & soap		No			No	Yes	Yes	Yes	Yes	Extensive ulceration with acute and chronic xanthogranulomatous cholecystitis	Non typhoid carrier
Yes	Gall stones		Laparoscopic	Bottled water (specify brand name)	Yes	Water & soap		No			No	Yes	Yes	Yes	Yes	Acute on chronic cholecystitis.	Non typhoid carrier
Yes	Gall stones		Laparoscopic	Others, please specify	Yes	Water & soap		No			No	Yes	Yes	Yes	Yes	Chronic cholecystitis with cholelithiasis	Non typhoid carrier
Yes	Gall stones		Laparoscopic	Bottled water (specify brand name)	Yes	Water & soap		No			No	Yes	Yes	Yes	Yes	Stitch site of Gallbladder, biopsy:-chronic cholecystitis -cholesterolosis	Non typhoid carrier
Yes	Gall stones		Laparoscopic	Others, please specify	Yes	Water & soap		No			No	Yes	No	No	Yes	Acute on chronic cholecystitis with ulceration and serositis -cholelithiasis	Non typhoid carrier
Yes	Gall stones		Laparoscopic	Boiled water	Yes	Water & soap		No			Yes	Yes	Yes	Yes	Yes	Gallbladder, cholecystectomy: Chronic Cholecystitis. Negative for malignancy.	Non typhoid carrier
Yes	Gall stones		Laparoscopic	Boiled water	Yes	Water & soap		No			Yes	Yes	Yes	Yes	Yes	Acute on chronic cholecystitis with prominent cholesterolosis and cholelithiasis	Non typhoid carrier
Yes	Gall stones		Laparoscopic	Bottled water (specify brand name)	Yes	Water & soap		No			No	Yes	Yes	Yes	Yes	Chronic Cholecystitis	Non typhoid carrier
Yes	Gall stones		Laparoscopic	Others, please specify	Yes	Water & soap		No			No	Yes	Yes	Yes	Yes	Acute on chronic cholecystitis.	Non typhoid carrier
Yes	Gall stones		Laparoscopic	Others, please specify	Yes	Water & soap		Yes	Yes	88	No	Yes	Yes	Yes	Yes	Chronic cholecystitis.	Non typhoid carrier
Yes	Gall stones		Laparoscopic	Others, please specify	Yes	Water & soap		No			No	Yes	Yes	Yes	Yes	Severe acute on chronic non-specific cholecystitis with cholelithiasis	Non typhoid carrier
Yes	Gall stones		Laparoscopic	Boiled water	Yes	Water & soap		Yes	No		No	Yes	Yes	Yes	Yes	- Acute on chronic cholecystitis. -cholelithiasis	Non typhoid carrier
Yes	Gall stones		Laparoscopic	Bottled water (specify brand name)	Yes	Water & soap		No			Yes	Yes	No	Yes	Yes	Chronic cholecystitis with cholelithiasis	Non typhoid carrier
Yes	Gall stones		Laparoscopic	Others, please specify	Yes	Water & soap		No			No	Yes	No	No	Yes	Acute on chronic cholecystitis	Non typhoid carrier
Yes	Gall stones		Laparoscopic	Bottled water (specify brand name)	Yes	Water & soap		No			No	Yes	Yes	Yes	Yes	Acute on chronic cholecystitis. -Cholesterolosis- Cholelithiasis.	Non typhoid carrier
Yes	Gall stones		Laparoscopic	Bottled water (specify brand name)	Yes	Water & soap		No			No	Yes	Yes	Yes	Yes	Chronic cholecystitis.-choledterolosisa single benign reactive lymph node identified	Non typhoid carrier
Yes	Gall stones		Laparoscopic	Bottled water (specify brand name)	Yes	Water & soap		No			No	Yes	Yes	No	Yes	Acute and chronic cholecystitis, Cholesterol polyp,	Non typhoid carrier
Yes	Gall stones		Laparoscopic	Bottled water (specify brand name)	Yes	Water & soap		No			No	Yes	Yes	Yes	Yes	Acute on chronic cholecystitis. -cholesterolosis	Non typhoid carrier
Yes	Gall stones		Laparoscopic	Bottled water (specify brand name)	Yes	Water & soap		No			No	Yes	Yes	Yes	Yes	- Tissue exhibiting features consistent with chronic cholecystitis	Non typhoid carrier
Yes	Gall stones		Laparoscopic	Boiled water	Yes	Water & soap		No			No	Yes	Yes	Yes	Yes	Acute on chronic cholecystitis, Cholesterolosis, Cholelithiasis.	Non typhoid carrier
Yes	Gall stones		Laparoscopic	Boiled water	Yes	Water & soap		No			No	Yes	Yes	Yes	Yes	Chronic cholecystitis with cholesterolosis, A single benign reactive lymph node is identified	Non typhoid carrier
Yes	Gall stones		Laparoscopic	Bottled water (specify brand name)	Yes	Water & soap		No			No	Yes	No	Yes	Yes	Chronic cholecystitis with cholelithiasis.	Non typhoid carrier
Yes	Gall stones		Laparoscopic	Others, please specify	Yes	Water & soap		No			No	Yes	Yes	Yes	Yes	- Chronic cholecystitis.- negative for malignancy	Non typhoid carrier
Yes	Gall stones		Laparoscopic	Boiled water	Yes	Water & soap		No			No	Yes	Yes	No	Yes	Chronic cholecystitis	Non typhoid carrier
Yes	Gall stones		Laparoscopic	Others, please specify	Yes	Water & soap		No			No	Yes	Yes	Yes	Yes	Acute and chronic cholecystitis	Non typhoid carrier
Yes	Gall stones		Laparoscopic	Others, please specify	Yes	Water & soap		No			Yes	Yes	Yes	Yes	Yes	Chronic Cholecystitis.	Non typhoid carrier
Yes	Gall stones		Laparoscopic	Bottled water (specify brand name)	Yes	Water & soap		No			No	Yes	Yes	No	Yes	- Tissue exhibiting feature consistent with chronic cholecystitis	Non typhoid carrier
Yes	Gall stones		Laparoscopic	Others, please specify	Yes	Water & soap		No			No	Yes	Yes	Yes	Yes	Chronic cholecystitis, lymphoid aggregates and follicles are seen in the gallbladder wall.	Non typhoid carrier
Yes	Gall stones		Laparoscopic	Others, please specify	Yes	Water & soap		No			No	Yes	Yes	Yes	Yes	Chronic cholecystitis.	Non typhoid carrier
Yes	Gall stones		Laparoscopic	Others, please specify	Yes	Water & soap		No			No	Yes	Yes	Yes	Yes	Chronic Cholecystitis with Cholelithiasis.	Non typhoid carrier
Yes	Gall stones		Laparoscopic	Bottled water (specify brand name)	Yes	Water & soap		No			No	Yes	Yes	Yes	Yes	Chronic Cholecystitis.- Negative for dysplasia or malignancy.	Non typhoid carrier
Yes	Gall stones		Laparoscopic	Boiled water	Yes	Water & soap		Yes	Yes	99	No	Yes	Yes	Yes	Yes	Acute on chronic cholecystitis. -cholesterolosis	Non typhoid carrier
Yes	Gall stones		Laparoscopic	Others, please specify	Yes	Water & soap		No			No	Yes	Yes	No	Yes	Acute on chronic cholecystitis. - Focal cholesterolosis	Non typhoid carrier
Yes	Gall stones		Laparoscopic	Boiled water	Yes	Water & soap		No			No	Yes	Yes	Yes	Yes	Acute on chronic cholecystitis. -cholesterolosis	Non typhoid carrier
Yes	Gall stones		Laparoscopic	Others, please specify	Yes	Water & soap		No			No	Yes	Yes	Yes	Yes	Acute on chronic cholecystitis	Non typhoid carrier
Yes	Gall stones		Laparoscopic	Boiled water	Yes	Water & soap		No			No	Yes	Yes	Yes	Yes	Gallbladder tissue showing features of chronic cholecystitis .no evidence of dysplasia or malignancy	Non typhoid carrier
Yes	Gall stones		Laparoscopic	Others, please specify	Yes	Water & soap		No			No	Yes	Yes	Yes	Yes	Chronic Cholecystitis.- Negative for dysplasia and malignancy.	Non typhoid carrier
Yes	Gall stones		Laparoscopic	Boiled water	Yes	Water & soap		Yes	Yes	99	No	Yes	Yes	Yes	Yes	- Chronic Cholecystitis with Cholesterolosis.-cholelithiasis	Non typhoid carrier
Yes	Gall stones		Laparoscopic	Others, please specify	No	Water & soap		No			No	Yes	Yes	Yes	Yes	Chronic cholecystitis. - Cholelithiasis.	Non typhoid carrier
Yes	Gall stones		Laparoscopic	Others, please specify	Yes	Water & soap		No			No	Yes	Yes	Yes	Yes	Chronic Cholecystitis	Non typhoid carrier
Yes	Gall stones		Laparoscopic	Bottled water (specify brand name)	Yes	Water & soap		No			No	Yes	Yes	Yes	Yes	Cholelithiasis. Chronic cholecystitis. Cholesterolosis	Non typhoid carrier
Yes	Gall stones		Laparoscopic	Others, please specify	Yes	Water only		No			No	Yes	Yes	Yes	Yes	Chronic Cholecystitis with Cholesterolosis.	Non typhoid carrier
Yes	Gall stones		Laparoscopic	Boiled water	Yes	Water & soap		Yes	Yes	99	No	Yes	No	Yes	Yes	Chronic cholecystitis. -no evidence of dysplasia or malignancy seen.	Non typhoid carrier
Yes	Gall stones		Laparoscopic	Others, please specify	Yes	Water & soap		No			No	Yes	Yes	Yes	Yes	Chronic cholecystitis.	Non typhoid carrier
Yes	Gall stones		Laparoscopic	Bottled water (specify brand name)	Yes	Water & soap		Yes	Yes	99	No	Yes	Yes	Yes	Yes	Chronic Cholecystitis with Cholesterolosis ans cholelithiasis	Non typhoid carrier
Yes	Gall stones		Laparoscopic	Others, please specify	Yes	Water only		No			No	Yes	Yes	Yes	Yes	Chronic Cholecystitis with multiple foci of Cholesterolosis, thick walled large and dilated and congested blood vessels seen in the wall.	Non typhoid carrier
Yes	Gall stones		Laparoscopic	Bottled water (specify brand name)	Yes	Water & soap		No			No	Yes	Yes	Yes	Yes	Chronic cholecystitis with cholelithiasis	Non typhoid carrier
Yes	Gall stones		Laparoscopic	Bottled water (specify brand name)	Yes	Water & soap		No			No	Yes	Yes	Yes	Yes	Chronic Cholecystitis.	Non typhoid carrier
Yes	Gall stones		Laparoscopic	Bottled water (specify brand name)	Yes	Water & soap		Yes	Yes	99	No	Yes	No	Yes	Yes	Chronic Cholecystitis.	Non typhoid carrier
Yes	Gall stones		Laparoscopic	Boiled water	Yes	Water & soap		No			No	Yes	Yes	Yes	Yes	Chronic Cholecystitis with Cholelithiasis	Non typhoid carrier
Yes	Gall stones		Laparoscopic	Others, please specify	Yes	Water & soap		No			Yes	Yes	Yes	Yes	Yes	Dysplastic glandular epithelium, Acute and chronic cholecystitis.	Non typhoid carrier
Yes	Gall stones		Laparoscopic	Others, please specify	Yes	Water & soap		No			No	Yes	Yes	Yes	Yes	Chronic Cholecystitis.	Non typhoid carrier
Yes	Gall stones		Laparoscopic	Boiled water	Yes	Water only		No			No	Yes	Yes	Yes	Yes	Chronic cholecystitis. -negative for dysplasia and malignancy	Non typhoid carrier
Yes	Gall stones		Laparoscopic	Others, please specify	Yes	Water & soap		No			Yes	Yes	Yes	Yes	Yes	Chronic cholecystitis. -negative for dysplasia and malignancy	Non typhoid carrier
Yes	Gall stones		Laparoscopic	Others, please specify	Yes	Water & soap		No			No	Yes	Yes	Yes	Yes	Gallbladder, cholecystectomy: -chornic cholecystitis-cholelithiasis -reactive lymph node	Non typhoid carrier
Yes	Gall stones		Laparoscopic	Bottled water (specify brand name)	Yes	Water & soap		No			No	Yes	Yes	Yes	Yes	Chronic cholecystitis.-negative for malignancy in the examined tissue	Non typhoid carrier
Yes	Gall stones		Laparoscopic	Bottled water (specify brand name)	Yes	Water & soap		No			No	Yes	No	Yes	Yes	Chronic cholecystitis.	Non typhoid carrier
Yes	Gall stones		Laparoscopic	Others, please specify	Yes	Water & soap		Yes	Yes	88	No	Yes	Yes	Yes	Yes	Acute on chronic cholecystitis.	Non typhoid carrier
Yes	Gall stones		Laparoscopic	Bottled water (specify brand name)	Yes	Water & soap		No			No	Yes	Yes	Yes	Yes	Chronic Cholecystitis.-no evidence of dysplasia or malignancy seen	Non typhoid carrier
Yes	Gall stones		Laparoscopic	Others, please specify	Yes	Water only		No			No	Yes	Yes	Yes	Yes	Chronic cholecystitis, tumor free.	Non typhoid carrier
Yes	Gall stones		Laparoscopic	Bottled water (specify brand name)	Yes	Water & soap		No			No	Yes	Yes	Yes	Yes	Chronic cholecystitis. -lymph node shows reactive changes	Non typhoid carrier
Yes	Gall stones		Laparoscopic	Others, please specify	Yes	Water only		No			No	Yes	Yes	Yes	Yes	Gallbladder wall showing features of chronic cholecystitis	Non typhoid carrier
Yes	Gall stones		Laparoscopic	Others, please specify	Yes	Water only		No			No	Yes	Yes	Yes	Yes	Acute on chronic cholecystitis. Cholesterolosis, No evidence of dysplasia or malignancy seen.	Non typhoid carrier
Yes	Gall stones		Laparoscopic	Bottled water (specify brand name)	Yes	Water & soap		No			No	Yes	Yes	Yes	Yes	Retained products of conception:products of conception confirmed	Non typhoid carrier
Yes	Gall stones		Laparoscopic	Bottled water (specify brand name)	Yes	Water & soap		No			No	Yes	Yes	Yes	Yes	Acute on chronic cholecystitis with serositis. -cholelithiasis	Non typhoid carrier
Yes	Gall stones		Laparoscopic	Others, please specify	Yes	Water only		No			No	Yes	Yes	Yes	Yes	Acute on chronic cholecystitis. -cholesterolosis	Non typhoid carrier
Yes	Gall stones		Laparoscopic	Boiled water	Yes	Water & soap		No			No	Yes	Yes	Yes	Yes	Chronic cholecystitis.	Non typhoid carrier
Yes	Gall stones		Laparoscopic	Others, please specify	Yes	Water & soap		No			No	Yes	Yes	Yes	Yes	Chronic cholecystitis.	Non typhoid carrier
Yes	Gall stones		Laparoscopic	Others, please specify	Yes	Water & soap		No			No	Yes	Yes	Yes	Yes	Acute and chronic cholecystitis with low grade dysplasia. No definite high grade dysplasia or invasion seen in multiple sections examined. Multiple foci of cholesterolosis	Non typhoid carrier
Yes	Gall stones		Laparoscopic	Others, please specify	Yes	Water & soap		No			No	Yes	Yes	Yes	Yes	Chronic cholecystitis. - Negative for malignancy in the examined tissue	Non typhoid carrier
Yes	Gall stones		Laparoscopic	Bottled water (specify brand name)	Yes	Water & soap		No			No	Yes	Yes	Yes	Yes	Chronic cholecystitis. -cholecystitis	Non typhoid carrier
Yes	Gall stones		Laparoscopic	Bottled water (specify brand name)	Yes	Water & soap		No			No	Yes	Yes	Yes	Yes	Acute on chronic cholecystitis.	Non typhoid carrier
Yes	Gall stones		Laparoscopic	Boiled water	Yes	Water & soap		No			No	Yes	Yes	Yes	Yes	Acute on chronic cholecystitis.	Non typhoid carrier
Yes	Gall stones		Laparoscopic	Bottled water (specify brand name)	Yes	Water & soap		No			No	Yes	Yes	Yes	Yes	Cholecystectomy:chornic cholecystitis	Non typhoid carrier
Yes	Gall stones		Laparoscopic	Bottled water (specify brand name)	Yes	Water & soap		No			No	Yes	Yes	Yes	Yes	Cholecystectomy: Acute and chronic Cholecystitis.	Non typhoid carrier
Yes	Gall stones		Laparoscopic	Bottled water (specify brand name)	Yes	Water & soap		No			No	Yes	Yes	Yes	Yes	Chronic cholecystitis	Non typhoid carrier
Yes	Gall stones		Laparoscopic	Boiled water	Yes	Water & soap		No			No	Yes	Yes	Yes	Yes	cholecystectomy: chronic cholecystitis	Non typhoid carrier
Yes	Gall stones		Laparoscopic	Bottled water (specify brand name)	Yes	Water & soap		No			No	Yes	No	No	Yes	Acute on chronic cholecystitis	Non typhoid carrier
Yes	Gall stones		Laparoscopic	Bottled water (specify brand name)	Yes	Water & soap		No			Yes	Yes	Yes	No	Yes	Acute on chronic cholecystitis.	Non typhoid carrier
Yes	Gall stones		Laparoscopic	Others, please specify	Yes	Water & soap		No			Yes	Yes	No	Yes	Yes	Acute on chronic cholecystitis.	Non typhoid carrier
Yes	Gall stones		Laparoscopic	Boiled water	Yes	Water & soap		No			No	Yes	No	Yes	Yes	Acute and Chronic Cholecystitis with focal reactive	Non typhoid carrier
Yes	Gall stones		Laparoscopic	Boiled water	Yes	Water & soap		No			No	Yes	Yes	Yes	Yes	Chronic cholecystitis. - Cholelithiasis. - Reactive lymph node	Non typhoid carrier
Yes	Gall stones		Laparoscopic	Others, please specify	Yes	Water & soap		No			No	Yes	Yes	Yes	Yes	Chronic cholecystitis.	Non typhoid carrier
Yes	Gall stones		Laparoscopic	Boiled water	Yes	Water & soap		No			No	Yes	No	Yes	Yes	Chronic cholecystitis	Non typhoid carrier
Yes	Gall stones		Laparoscopic	Bottled water (specify brand name)	Yes	Water & soap		No			No	Yes	Yes	Yes	Yes	Chronic cholecystitis.	Non typhoid carrier
Yes	Gall stones		Laparoscopic	Others, please specify	Yes	Water & soap		No			No	Yes	No	Yes	Yes	Gallbladder, Laparoscopic cholecystectomy:chornic cholecystitis	Non typhoid carrier
Yes	Gall stones		Laparoscopic	Bottled water (specify brand name)	Yes	Water & soap		No			No	Yes	No	Yes	Yes	Wall of the gallbladder involved by Moderately, differentiated Adenocarcinoma.	Non typhoid carrier
Yes	Gall stones		Laparoscopic	Bottled water (specify brand name)	Yes	Water & soap		No			No	Yes	Yes	Yes	Yes	Gallbladder: Acute on chronic cholecystitis.	Non typhoid carrier
Yes	Gall stones		Laparoscopic	Others, please specify	Yes	Water & soap		No			No	Yes	Yes	Yes	Yes	Gallbladder: Chronic cholecystitis. Cholelithiasis.	Non typhoid carrier
Yes	Gall stones		Laparoscopic	Bottled water (specify brand name)	Yes	Water & soap		No			No	Yes	Yes	Yes	Yes	Gallbladder: Chronic cholecystitis. Cholelithiasis.	Non typhoid carrier
Yes	Gall stones		Laparoscopic	Boiled water	Yes	Water & soap		No			No	Yes	Yes	Yes	Yes	Chronic cholecystitis	Non typhoid carrier
Yes	Gall stones		Laparoscopic	Bottled water (specify brand name)	Yes	Water & soap		Yes	No		No	Yes	Yes	Yes	Yes	Acute on chronic cholecystiti	Non typhoid carrier
Yes	Gall stones		Laparoscopic	Others, please specify	Yes	Water & soap		No			No	Yes	Yes	Yes	Yes	Gallbladder: Chronic Cholecystitis. Negative for dysplasia and malignancy.	Non typhoid carrier
Yes	Gall stones		Laparoscopic	Others, please specify	Yes	Water & soap		No			No	Yes	Yes	Yes	Yes	Gallbladder: Chronic Cholecystitis.	Non typhoid carrier
Yes	Gall stones		Laparoscopic	Bottled water (specify brand name)	Yes	Water & soap		No			No	Yes	No	No	Yes	Gallbladder: - Acute on chronic cholecystitis. No evidence of dysplasia or malignancy seen. - Transmural inflammation with serositis is present compatible with clinical diagnosis of perforation.	Non typhoid carrier
Yes	Gall stones		Laparoscopic	Bottled water (specify brand name)	Yes	Water & soap		No			No	Yes	Yes	Yes	Yes	Gallbladder, cholecystectomy:Chronic Cholecystitis	Non typhoid carrier
Yes	Gall stones		Open	Bottled water (specify brand name)	Yes	Water & soap		No			No	Yes	Yes	Yes	Yes	Chronic Cholecystitis with focal Cholesterolosis	Non typhoid carrier
Yes	Gall stones		Laparoscopic	Bottled water (specify brand name)	Yes	Water & soap		No			No	Yes	Yes	Yes	Yes	Gallbladder: Chronic cholecystitis. Cholesterolosis.	Non typhoid carrier
Yes	Gall stones		Laparoscopic	Others, please specify	Yes	Water & soap		No			No	Yes	Yes	Yes	Yes	Gallbladder: Severe acute on chronic cholecystitis with ulceration and serositis	Non typhoid carrier
Yes	Gall stones		Laparoscopic	Bottled water (specify brand name)	Yes	Water & soap		No			No	Yes	Yes	Yes	Yes	Chronic cholecystitis with cholesterolosis and cholelithiasis	Non typhoid carrier
Yes	Gall stones		Laparoscopic	Others, please specify	Yes	Water & soap		No			Yes	Yes	Yes	Yes	Yes	Markedly attenuated gallbladder epithelium with -no signifcant actue inflammation seen favour -chornic cholecystitis	Non typhoid carrier
Yes	Gall stones		Laparoscopic	Others, please specify	Yes	Water & soap		No			No	Yes	No	Yes	Yes	xanthogranulomatous cholelithiasis	Non typhoid carrier
Yes	Gall stones		Laparoscopic	Others, please specify	Yes	Water & soap		Yes	No		No	Yes	Yes	Yes	Yes	Acute on chronic cholecystitis with serositis.	Non typhoid carrier
Yes	Gall stones		Laparoscopic	Bottled water (specify brand name)	Yes	Water only		No			No	Yes	Yes	Yes	Yes	Chronic Cholecystitis	Non typhoid carrier
Yes	Gall stones		Laparoscopic	Bottled water (specify brand name)	Yes	Water only		No			No	Yes	Yes	Yes	Yes	Gallbladder:1: Cholelithiasis. 2: Acute on chronic Cholecystitis. 3: No metaplasia, dysplasia, granuloma or malignancyis seen in the material examined.	Non typhoid carrier
Yes	Gall stones		Laparoscopic	Others, please specify	Yes	Water & soap		No			No	Yes	Yes	Yes	Yes	Acute on chronic cholecystitis.	Non typhoid carrier
Yes	Gall stones		Laparoscopic	Boiled water	Yes	Water & soap		No			No	Yes	Yes	Yes	Yes	Acute on chronic cholecystitis.	Non typhoid carrier
Yes	Gall stones		Laparoscopic	Others, please specify	Yes	Water & soap		No			No	Yes	Yes	Yes	Yes	Acute on chronic Cholecystitis with focal Cholesterolosis, There is no evidence of dysplasia or malignancy	Non typhoid carrier
Yes	Gall stones		Laparoscopic	Others, please specify	Yes	Water & soap		No			No	Yes	No	Yes	Yes	Chronic cholecystitis.	Non typhoid carrier
Yes	Gall stones		Laparoscopic	Bottled water (specify brand name)	Yes	Water & soap		No			No	Yes	Yes	Yes	Yes	Gallbladder: Chronic Cholecystitis with Cholelithiasis.	Non typhoid carrier
Yes	Gall stones		Laparoscopic	Others, please specify	Yes	Water & soap		No			No	Yes	Yes	Yes	Yes	Chronic cholecystitis.	Non typhoid carrier
Yes	Gall stones		Laparoscopic	Others, please specify	Yes	Water & soap		No			No	Yes	No	Yes	Yes	Chronic cholecystitis. -no evidence of dysplasia or malignancy seen.	Non typhoid carrier
Yes	Gall stones		Laparoscopic	Boiled water	Yes	Water & soap		No			No	Yes	No	Yes	Yes	Chronic Cholecystitis.-no evidence of dysplasia or malignancy seen	Non typhoid carrier
Yes	Gall stones		Laparoscopic	Others, please specify	Yes	Water & soap		No			No	Yes	Yes	No	Yes	- Chronic cholecystitis. -no evidence of granuloma or malignancy seen	Non typhoid carrier
Yes	Gall stones		Open	Bottled water (specify brand name)	Yes	Water & soap		No			No	Yes	No	Yes	Yes	Chronic cholecystitis	Non typhoid carrier
Yes	Gall stones		Laparoscopic	Bottled water (specify brand name)	Yes	Water & soap		No			No	Yes	Yes	Yes	Yes	Chronic cholecystitis.	Non typhoid carrier
Yes	Gall stones		Laparoscopic	Others, please specify	Yes	Water & soap		Yes	Yes	88	No	Yes	No	Yes	Yes	Chronic cholecystitis	Non typhoid carrier
Yes	Gall stones		Laparoscopic	Bottled water (specify brand name)	Yes	Water & soap		No			No	Yes	Yes	Yes	Yes	Tissue exhibiting features consistent with chronic cholecysitits with cholesterolosis cholelithiasi	Non typhoid carrier
Yes	Gall stones		Laparoscopic	Bottled water (specify brand name)	Yes	Water & soap		No			No	Yes	Yes	Yes	Yes	Chronic cholecystitis with Cholesterolosis and cholelithiasis	Non typhoid carrier
Yes	Gall stones		Laparoscopic	Others, please specify	Yes	Water & soap		No			No	Yes	Yes	Yes	Yes	Acute on chronic cholecystitis	Non typhoid carrier
Yes	Gall stones		Laparoscopic	Others, please specify	Yes	Water & soap		No			No	Yes	Yes	Yes	Yes	Chronic cholecystitis.-negative for malignancy in the examined tissue	Non typhoid carrier
Yes	Gall stones		Laparoscopic	Bottled water (specify brand name)	Yes	Water & soap		No			No	Yes	No	Yes	Yes	Gallbladder: Acute on chronic cholecystitis. A single benign reactive lymph node identified.	Non typhoid carrier
Yes	Gall stones		Laparoscopic	Bottled water (specify brand name)	Yes	Water & soap		No			No	Yes	No	Yes	Yes	Report issues on 20-05-2019 (need to review report again)	Non typhoid carrier
Yes	Gall stones		Laparoscopic	Others, please specify	Yes	Water & soap		No			No	Yes	Yes	Yes	Yes	Gallbladder: Cholelithiasis.Chronic cholecystitis.	Non typhoid carrier
Yes	Gall stones		Laparoscopic	Others, please specify	Yes	Water & soap		No			No	Yes	Yes	Yes	Yes	Gallbladder: Acute on chronic Cholecystitis. No dysplasia, metaplasia, granuloma or malignancy is seen in the material submitted for examination.	Non typhoid carrier
Yes	Gall stones		Laparoscopic	Bottled water (specify brand name)	Yes	Water & soap		No			No	Yes	Yes	Yes	Yes	Gallbladder:Acute on chronic cholecystitis. Cholesterolosis	Non typhoid carrier
Yes	Gall stones		Laparoscopic	Bottled water (specify brand name)	Yes	Water & soap		No			No	Yes	No	Yes	Yes	Gallbladder: Chronic cholecystitis. No evidence of dysplasia or malignancy seen	Non typhoid carrier
Yes	Gall stones		Laparoscopic	Bottled water (specify brand name)	Yes	Water & soap		No			No	Yes	Yes	Yes	Yes	Gallbladder: Chronic cholecystitis. Negative for dysplasia and malignancy.	Non typhoid carrier
Yes	Gall stones		Laparoscopic	Others, please specify	Yes	Water & soap		Yes	Yes	88	No	Yes	No	Yes	Yes	Acute on chronic cholecystitis. -cholesterolosis	Non typhoid carrier
Yes	Gall stones		Laparoscopic	Bottled water (specify brand name)	Yes	Water & soap		No			No	Yes	Yes	Yes	Yes	Tissue exhibiting features consistent with chronic cholecytits with cholesterolosis	Non typhoid carrier
Yes	Gall stones		Laparoscopic	Bottled water (specify brand name)	Yes	Water & soap		No			No	Yes	Yes	Yes	Yes	Acute on chronic cholecystitis.	Non typhoid carrier
Yes	Gall stones		Laparoscopic	Boiled water	Yes	Water & soap		No			No	Yes	No	Yes	Yes	xanthogranulomatous cholecystitis and cholelithiasis	Non typhoid carrier
Yes	Gall stones		Laparoscopic	Bottled water (specify brand name)	Yes	Water & soap		No			No	Yes	Yes	Yes	Yes	Chronic Cholecystitis.	Non typhoid carrier
Yes	Chronic Cholecystitis		Laparoscopic	Others, please specify	Yes	Water & soap		No			No	Yes	Yes	Yes	Yes	Acute on chronic cholecystitis.	Non typhoid carrier
Yes	Gall stones		Laparoscopic	Others, please specify	Yes	Water & soap		No			No	Yes	No	Yes	Yes	Acute on chronic cholecystitis	Non typhoid carrier
Yes	Gall stones		Laparoscopic	Bottled water (specify brand name)	Yes	Water & soap		No			No	Yes	Yes	Yes	Yes	Chronic cholecystitis.	Non typhoid carrier
Yes	Gall stones		Laparoscopic	Others, please specify	Yes	Water & soap		No			No	Yes	No	Yes	Yes	Chronic cholecystitis with cholesterolosis	Non typhoid carrier
Yes	Gall stones		Laparoscopic	Bottled water (specify brand name)	Yes	Water & soap		No			No	Yes	Yes	No	Yes	Chronic cholecystitis with cholesterolosis - Negative for dysplasia or malignancy.	Non typhoid carrier
Yes	Gall stones		Laparoscopic	Bottled water (specify brand name)	Yes	Water & soap		No			No	Yes	Yes	No	Yes	Acute on chronic cholecystitis with serositis	Non typhoid carrier
Yes	Gall stones		Laparoscopic	Boiled water	Yes	Water & soap		No			No	Yes	Yes	No	Yes	Acute on chronic cholecystitis with cholesterolosis and cholelithiasis	Non typhoid carrier
Yes	Gall stones		Laparoscopic	Bottled water (specify brand name)	Yes	Water & soap		No			No	Yes	Yes	No	Yes	Chronisc Cholecystitis with Cholesterolosis	Non typhoid carrier
Yes	Chronic Cholecystitis		Laparoscopic	Boiled water	Yes	Water & soap		No			No	Yes	Yes	Yes	Yes	Chronic cholecystitis.-cholesterolosis	Non typhoid carrier
Yes	Chronic Cholecystitis		Laparoscopic	Bottled water (specify brand name)	Yes	Water & soap		No			No	Yes	Yes	Yes	Yes	Acute on chronic cholecystitis with cholesterolosis	Non typhoid carrier
Yes	Chronic Cholecystitis		Laparoscopic	Others, please specify	Yes	Water & soap		No			No	Yes	Yes	Yes	Yes	Cholesterolosis.- chornic cholecystitis	Non typhoid carrier
Yes	Chronic Cholecystitis		Laparoscopic	Bottled water (specify brand name)	Yes	Water & soap		No			No	Yes	Yes	Yes	Yes	Acute on chronic cholecystitis	Non typhoid carrier
Yes	Chronic Cholecystitis		Laparoscopic	Boiled water	Yes	Water & soap		No			No	Yes	Yes	Yes	Yes	Chronic Cholecystitis	Non typhoid carrier
Yes	Chronic Cholecystitis		Laparoscopic	Others, please specify	Yes	Water & soap		No			No	Yes	Yes	Yes	Yes	Acute on chronic cholecystitis with cholesterolosis and cholelithiasis	Non typhoid carrier
Yes	Chronic Cholecystitis		Open	Bottled water (specify brand name)	Yes	Water & soap		No			No	Yes	Yes	Yes	Yes	Chronic cholecystitis	Non typhoid carrier
Yes	Gall stones		Laparoscopic	Others, please specify	Yes	Water & soap		No			No	Yes	Yes	Yes	Yes	Chronic cholecystitis with cholelithiasis	Non typhoid carrier
Yes	Chronic Cholecystitis		Open	Bottled water (specify brand name)	Yes	Water & soap		No			No	Yes	No	Yes	Yes	Acute on chronic cholecystitis with serositis	Non typhoid carrier
Yes	Gall stones		Laparoscopic	Boiled water	Yes	Water & soap		No			No	Yes	Yes	Yes	Yes	Acute on chronic cholecystitis	Non typhoid carrier
Yes	Chronic Cholecystitis		Laparoscopic	Bottled water (specify brand name)	Yes	Water & soap		No			No	Yes	No	Yes	Yes	Acute on chronic Cholecystitis with focal cholesterolosis.	Non typhoid carrier
Yes	Chronic Cholecystitis		Laparoscopic	Others, please specify	Yes	Water & soap		No			No	Yes	Yes	No	Yes	Acute on chronic Cholecystitis	Non typhoid carrier
Yes	Gall stones		Laparoscopic	Bottled water (specify brand name)	Yes	Water & soap		No			No	Yes	Yes	Yes	Yes	Chronic cholecystitis	Non typhoid carrier
Yes	Gall stones		Laparoscopic	Others, please specify	Yes	Water & soap		No			No	Yes	Yes	Yes	Yes	Acute on chronic cholecystitis with cholelithiasis	Non typhoid carrier
Yes	Gall stones		Laparoscopic	Bottled water (specify brand name)	Yes	Water & soap		No			No	Yes	Yes	Yes	Yes	Acute on chronic cholecystitis	Non typhoid carrier
Yes	Gall stones		Laparoscopic	Others, please specify	Yes	Water only		No			No	Yes	No	Yes	Yes	Acute on chronic cholecystitis.	Non typhoid carrier
Yes	Gall stones		Laparoscopic	Bottled water (specify brand name)	Yes	Water & soap		No			No	Yes	Yes	Yes	Yes	Chronic cholecystitis with cholelithiasis	Non typhoid carrier
Yes	Gall stones		Laparoscopic	Others, please specify	Yes	Water & soap		No			No	Yes	Yes	Yes	Yes	Chronic cholecystitis.	Non typhoid carrier
Yes	Gall stones		Laparoscopic	Bottled water (specify brand name)	Yes	Water & soap		No			No	Yes	Yes	Yes	Yes	Chronic cholecystitis with cholelithiasis	Non typhoid carrier
Yes	Gall stones		Laparoscopic	Bottled water (specify brand name)	Yes	Water & soap		No			No	Yes	No	Yes	Yes	Acute on chronic cholecystiti	Non typhoid carrier
Yes	Gall stones		Laparoscopic	Bottled water (specify brand name)	Yes	Water & soap		No			No	Yes	Yes	Yes	Yes	Chronic cholecystitis	Non typhoid carrier
Yes	Gall stones		Laparoscopic	Others, please specify	Yes	Water & soap		Yes	Yes	88	No	Yes	Yes	Yes	Yes	Acute on chronic cholecystitis with cholesterolosis and cholelithiasis	Non typhoid carrier
Yes	Gall stones		Laparoscopic	Boiled water	Yes	Water & soap		No			No	Yes	No	Yes	Yes	Chronic cholecystitis with cholelithiasis	Non typhoid carrier
Yes	Gall stones		Laparoscopic	Bottled water (specify brand name)	Yes	Water & soap		No			No	Yes	Yes	Yes	Yes	Chronic cholecystitis with cholesterolosis and cholelithiasis	Non typhoid carrier
Yes	Gall stones		Laparoscopic	Others, please specify	Yes	Water & soap		No			No	Yes	Yes	Yes	Yes	Acute on chronic Cholecystitis	Non typhoid carrier
Yes	Gall stones		Laparoscopic	Others, please specify	Yes	Water & soap		No			No	Yes	Yes	Yes	Yes	Chronic Cholecystitis	Non typhoid carrier
Yes	Gall stones		Laparoscopic	Others, please specify	Yes	Water & soap		No			No	Yes	No	Yes	Yes	Acute on chronic cholecystitis	Non typhoid carrier
Yes	Gall stones		Laparoscopic	Others, please specify	Yes	Water & soap		No			No	Yes	No	Yes	Yes	Chronic active cholecystitis with cholesterolosis	Non typhoid carrier
Yes	Gall stones		Laparoscopic	Others, please specify	Yes	Water & soap		No			No	Yes	Yes	Yes	Yes	Chronic Cholecystitis.	Non typhoid carrier
Yes	Gall stones		Laparoscopic	Others, please specify	Yes	Water & soap		No			Yes	Yes	Yes	Yes	Yes	Chronic cholecystitis with reactive atypia	Non typhoid carrier
Yes	Gall stones		Laparoscopic	Others, please specify	Yes	Water & soap		No			No	Yes	Yes	Yes	Yes	Chronic Cholecystitis with Cholelithiasis	Non typhoid carrier
Yes	Gall stones		Laparoscopic	Others, please specify	Yes	Water & soap		No			No	Yes	Yes	Yes	Yes	Chronic cholecystitis, Cholesterolosis,	Non typhoid carrier
Yes	Gall stones		Laparoscopic	Others, please specify	Yes	Water & soap		No			No	Yes	Yes	Yes	Yes	Chronic cholecystitis.	Non typhoid carrier
Yes	Gall stones		Laparoscopic	Bottled water (specify brand name)	No	Water & soap		No			No	Yes	Yes	Yes	Yes	Acute on chronic Cholecystitis.	Non typhoid carrier
Yes	Gall stones		Laparoscopic	Bottled water (specify brand name)	Yes	Water & soap		No			No	Yes	Yes	No	Yes	Chronic Cholecystitis.	Non typhoid carrier
Yes	Gall stones		Laparoscopic	Others, please specify	Yes	Water & soap		No			No	Yes	No	No	Yes	Chronic Cholecystitis	Non typhoid carrier
Yes	Gall stones		Laparoscopic	Bottled water (specify brand name)	Yes	Water & soap		No			No	Yes	No	Yes	Yes	Chronic Cholecystitis with Cholesterolosis	Non typhoid carrier
Yes	Gall stones		Laparoscopic	Bottled water (specify brand name)	Yes	Water & soap		No			No	Yes	Yes	Yes	Yes	Chronic Cholecystitis with focal Cholesterolosis	Non typhoid carrier
Yes	Gall stones		Laparoscopic	Bottled water (specify brand name)	Yes	Water & soap		No			No	Yes	No	Yes	Yes	Chronic Cholecystitis	Non typhoid carrier
Yes	Gall stones		Laparoscopic	Bottled water (specify brand name)	Yes	Water & soap		No			No	Yes	Yes	Yes	Yes	Acute on chronic Cholecystitis	Non typhoid carrier
Yes	Gall stones		Laparoscopic	Others, please specify	Yes	Water & soap		No			No	Yes	Yes	Yes	Yes	Chronic Cholecystitis	Non typhoid carrier
Yes	Gall stones		Laparoscopic	Others, please specify	No	Water & soap		No			No	Yes	Yes	Yes	Yes	Chronic Cholecystitis	Non typhoid carrier
Yes	Gall stones		Laparoscopic	Others, please specify	Yes	Water & soap		No			No	Yes	Yes	Yes	Yes	Chronic Cholecystitis	Non typhoid carrier
Yes	Gall stones		Laparoscopic	Others, please specify	Yes	Water & soap		No			No	Yes	No	Yes	Yes	Chronic Cholecystitis	Non typhoid carrier
Yes	Gall stones		Laparoscopic	Bottled water (specify brand name)	Yes	Water & soap		Yes	Yes	88	No	Yes	Yes	Yes	Yes	Chronic cholecystitis with cholelithiasis	Non typhoid carrier
Yes	Gall stones		Laparoscopic	Bottled water (specify brand name)	Yes	Water & soap		No			No	Yes	No	Yes	Yes	Acute on chronic cholecystitis with cholelithiasis	Non typhoid carrier
Yes	Gall stones		Laparoscopic	Bottled water (specify brand name)	Yes	Water & soap		No			No	Yes	No	No	Yes	Chronic cholecystitis with cholesterolosis	Non typhoid carrier
Yes	Gall stones		Laparoscopic	Bottled water (specify brand name)	Yes	Water & soap		No			No	Yes	Yes	Yes	Yes	Chronic Cholecystitis	Non typhoid carrier
Yes	Gall stones		Laparoscopic	Others, please specify	Yes	Water & soap		No			No	Yes	Yes	Yes	Yes	Acute on chronic Cholecystitis with Cholelithiasis	Non typhoid carrier
Yes	Gall stones		Laparoscopic	Bottled water (specify brand name)	Yes	Water & soap		No			No	Yes	Yes	Yes	Yes	Chronic cholecystitis with cholesterolosis	Non typhoid carrier
Yes	Gall stones		Laparoscopic	Boiled water	Yes	Water & soap		No			No	Yes	Yes	Yes	Yes	Chronic cholecystitis with cholelithiasis.	Non typhoid carrier
Yes	Gall stones		Laparoscopic	Others, please specify	Yes	Water & soap		No			Yes	Yes	No	Yes	Yes	chronic cholecystitis, Cholesterolosis, Cholelithiasis	Non typhoid carrier
Yes	Gall stones		Laparoscopic	Others, please specify	Yes	Water & soap		No			No	Yes	No	Yes	Yes	Chronic Cholecystitis	Non typhoid carrier
Yes	Gall stones		Laparoscopic	Others, please specify	Yes	Water & soap		No			No	Yes	Yes	Yes	Yes	Chronic Cholecystitis	Non typhoid carrier
Yes	Gall stones		Laparoscopic	Others, please specify	Yes	Water & soap		No			No	Yes	Yes	Yes	Yes	Chronic cholecystitis with cholesterolosis.	Non typhoid carrier
Yes	Gall stones		Laparoscopic	Bottled water (specify brand name)	Yes	Water & soap		No			No	Yes	Yes	Yes	Yes	Acute on chronic Cholecystitis.	Non typhoid carrier
Yes	Gall stones		Laparoscopic	Boiled water	Yes	Water & soap		No			No	Yes	No	Yes	Yes	Chronic Cholecystitis, Cholesterolosis	Non typhoid carrier
Yes	Gall stones		Laparoscopic	Boiled water	Yes	Water & soap		Yes	Yes	88	No	Yes	Yes	Yes	Yes	Chronic Cholecystitis with focal areas showing intstinal metaplasia nagitive for malignanty.	Non typhoid carrier
Yes	Gall stones		Laparoscopic	Bottled water (specify brand name)	Yes	Water & soap		No			No	Yes	Yes	No	Yes	Chronic Cholecystitis, Cholesterolosis	Non typhoid carrier
Yes	Gall stones		Laparoscopic	Bottled water (specify brand name)	Yes	Water & soap		No			No	Yes	Yes	Yes	Yes	Chronic Cholecystitis	Non typhoid carrier
Yes	Gall stones		Laparoscopic	Bottled water (specify brand name)	Yes	Water & soap		No			No	Yes	No	Yes	Yes	Chronic Cholecystitis	Non typhoid carrier
Yes	Gall stones		Laparoscopic	Others, please specify	Yes	Water & soap		No			No	Yes	Yes	Yes	Yes	Chronic active Cholecystitis	Non typhoid carrier
Yes	Gall stones		Laparoscopic	Bottled water (specify brand name)	Yes	Water & soap		No			No	Yes	Yes	Yes	Yes	Acute on chronic Cholecystitis, Cholesterolosis	Non typhoid carrier
Yes	Gall stones		Laparoscopic	Bottled water (specify brand name)	Yes	Water & soap		No			No	Yes	Yes	Yes	Yes	Chronic cholecystitis, Cholelithiasis	Non typhoid carrier
Yes	Gall stones		Laparoscopic	Others, please specify	Yes	Water & soap		No			No	Yes	No	Yes	Yes	Chronic cholecystitis, Cholelithiasis	Non typhoid carrier
Yes	Gall stones		Laparoscopic	Bottled water (specify brand name)	Yes	Water & soap		No			Yes	Yes	No	Yes	Yes	Chronic cholecystitis, Cholesterolosis	Non typhoid carrier
Yes	Gall stones		Laparoscopic	Others, please specify	Yes	Water & soap		Yes	Yes	88	Yes	Yes	Yes	Yes	Yes	Chronic cholecystitis, Cholesterolosis	Non typhoid carrier
Yes	Gall stones		Laparoscopic	Others, please specify	Yes	Water & soap		No			No	Yes	Yes	Yes	Yes	Acute on chronic cholecystitis, Cholelithiasis	Non typhoid carrier
Yes	Chronic Cholecystitis		Laparoscopic	Boiled water	Yes	Water & soap		No			No	Yes	No	Yes	Yes	acute on chronic gangrenous cholecystitis.	Non typhoid carrier
Yes	Others, please specify	Billary colic	Laparoscopic	Boiled water	Yes	Water & soap		No			No	Yes	Yes	Yes	Yes	Chronic Cholecystitis, Cholesterolosis	Non typhoid carrier
Yes	Others, please specify	Biliary coloc lapsrsocpic cholecystitis	Laparoscopic	Boiled water	Yes	Water & soap		No			No	Yes	Yes	Yes	Yes	Chronic Cholecystitis	Non typhoid carrier
Yes	Others, please specify	Disorder,laparoscopic	Laparoscopic	Boiled water	Yes	Water & soap		No			No	Yes	Yes	Yes	Yes	acute on Chronic cholecystitis with foci of fat necrosis in the serosal adipose tissue.	Non typhoid carrier
Yes	Gall stones		Laparoscopic	Boiled water	Yes	Water & soap		No			No	Yes	Yes	Yes	Yes	Chronic cholecystitis with cholesterolosis.	Non typhoid carrier
Yes	Gall stones		Laparoscopic	Others, please specify	Yes	Water & soap		No			No	Yes	Yes	Yes	Yes	acute on Chronic cholecystitis	Non typhoid carrier
Yes	Gall stones		Laparoscopic	Bottled water (specify brand name)	Yes	Water & soap		No			No	Yes	Yes	Yes	Yes	Chronic cholecystitis	Non typhoid carrier
Yes	Gall stones		Laparoscopic	Others, please specify	Yes	Water & soap		Yes	Yes	88	Yes	Yes	Yes	Yes	Yes	Chronic cholecystitis with cholesterolosis.	Non typhoid carrier
Yes	Gall stones		Laparoscopic	Boiled water	Yes	Water & soap		No			No	Yes	No	Yes	Yes	Chronic cholecystitis	Non typhoid carrier
Yes	Gall stones		Laparoscopic	Bottled water (specify brand name)	Yes	Water & soap		No			Yes	Yes	No	Yes	Yes	acute cholecystitis	Non typhoid carrier
Yes	Gall stones		Open	Others, please specify	Yes	Water & soap		No			No	Yes	No	Yes	Yes	Chronic cholecystitis with cholesterolosis.	Non typhoid carrier
Yes	Gall stones		Laparoscopic	Others, please specify	No	Water & soap		No			No	Yes	Yes	Yes	Yes	Chronic cholecystitis	Non typhoid carrier
Yes	Gall stones		Laparoscopic	Boiled water	Yes	Water & soap		No			No	Yes	No	Yes	Yes	Acute on chronic cholecystitis with reactive changes	Non typhoid carrier
Yes	Gall stones		Laparoscopic	Bottled water (specify brand name)	Yes	Water & soap		No			No	Yes	No	Yes	Yes	Chronic cholecystitis with Choleterolosis	Non typhoid carrier
Yes	Gall stones		Laparoscopic	Bottled water (specify brand name)	Yes	Water & soap		No			No	Yes	Yes	Yes	Yes	Acute on chronic cholecystitis	Non typhoid carrier
Yes	Gall stones		Laparoscopic	Bottled water (specify brand name)	Yes	Water & soap		No			No	Yes	No	Yes	Yes	Chronic Cholecystitis	Non typhoid carrier
Yes	Gall stones		Laparoscopic	Bottled water (specify brand name)	Yes	Water & soap		No			No	Yes	Yes	Yes	Yes	Chronic cholecystitis	Non typhoid carrier
Yes	Gall stones		Laparoscopic	Others, please specify	Yes	Water & soap		No			No	Yes	Yes	Yes	Yes	Chronic Cholecystitis with Cholesterolosis.	Non typhoid carrier
Yes	Gall stones		Laparoscopic	Bottled water (specify brand name)	Yes	Water & soap		No			Yes	Yes	No	No	Yes	Chronic cholecystitis.	Non typhoid carrier
Yes	Gall stones		Laparoscopic	Others, please specify	Yes	Water & soap		No			Yes	Yes	Yes	Yes	Yes	Acute on chronic cholecystitis, Cholesterolosis	Non typhoid carrier
Yes	Gall stones		Laparoscopic	Others, please specify	Yes	Water & soap		No			Yes	Yes	Yes	Yes	Yes	Acute on chronic cholecystitis.	Non typhoid carrier
Yes	Gall stones		Laparoscopic	Others, please specify	Yes	Water & soap		No			No	Yes	Yes	Yes	Yes	Chronic cholecystitis with cholesterolosis	Non typhoid carrier
Yes	Gall stones		Laparoscopic	Bottled water (specify brand name)	Yes	Water & soap		No			No	Yes	No	Yes	Yes	Acute on chronic cholecystitis.	Non typhoid carrier
Yes	Gall stones		Laparoscopic	Bottled water (specify brand name)	Yes	Water & soap		No			No	Yes	Yes	Yes	Yes	Chronic cholecystitis	Non typhoid carrier
Yes	Gall stones		Laparoscopic	Bottled water (specify brand name)	Yes	Water & soap		No			No	Yes	Yes	Yes	Yes	Acute on chronic cholecystitis, Cholesterolosis	Non typhoid carrier
Yes	Gall stones		Laparoscopic	Bottled water (specify brand name)	Yes	Water & soap		No			No	Yes	Yes	Yes	Yes	Chronic cholecystitis	Non typhoid carrier
Yes	Gall stones		Laparoscopic	Boiled water	Yes	Water & soap		No			No	Yes	Yes	Yes	Yes	Chronic cholecystitis with Cholelithiasis.	Non typhoid carrier
Yes	Gall stones		Laparoscopic	Bottled water (specify brand name)	Yes	Water & soap		No			Yes	Yes	No	Yes	Yes	Chronic cholecystitis with Cholelithiasis.	Non typhoid carrier
Yes	Gall stones		Laparoscopic	Others, please specify	Yes	Water & soap		No			No	Yes	Yes	Yes	Yes	Chronic cholecystitis with cholelithiasis	Non typhoid carrier
Yes	Gall stones		Laparoscopic	Others, please specify	Yes	Water & soap		No			No	Yes	No	Yes	Yes	Cholelithiasis, Chronic cholecystitis	Non typhoid carrier
Yes	Gall stones		Laparoscopic	Others, please specify	Yes	Water & soap		No			No	Yes	No	No	Yes	chronic cholecystitis	Non typhoid carrier
Yes	Gall stones		Laparoscopic	Bottled water (specify brand name)	Yes	Water & soap		No			No	Yes	Yes	Yes	Yes	Acute on chronic cholecystitis.	Non typhoid carrier
Yes	Gall stones		Laparoscopic	Bottled water (specify brand name)	Yes	Water & soap		No			No	Yes	No	Yes	Yes	Chronic cholecystitis with thick walled blood vessels, prominent nerves and fibrosis in the wall	Non typhoid carrier
Yes	Gall stones		Laparoscopic	Others, please specify	Yes	Water & soap		No			No	Yes	Yes	Yes	Yes	chronic cholecystitis.	Non typhoid carrier
Yes	Gall stones		Laparoscopic	Bottled water (specify brand name)	Yes	Water & soap		No			No	Yes	Yes	Yes	Yes	Acute on chronic cholecystitis, Cholesterolosis, Cholelithiasis	Non typhoid carrier
Yes	Gall stones		Laparoscopic	Boiled water	Yes	Water & soap		No			No	Yes	Yes	Yes	Yes	Acute on chronic cholecystitis.	Non typhoid carrier
Yes	Gall stones		Laparoscopic	Others, please specify	Yes	Water & soap		No			No	Yes	Yes	Yes	Yes	chronic cholecystitis.	Non typhoid carrier
Yes	Gall stones		Laparoscopic	Others, please specify	Yes	Water & soap		No			No	Yes	Yes	Yes	Yes	Chronic cholecystitis with cholesterolosis	Non typhoid carrier
Yes	Gall stones		Laparoscopic	Others, please specify	Yes	Water & soap		No			No	Yes	No	Yes	Yes	Acute on chronic cholecystitis.	Non typhoid carrier
Yes	Gall stones		Laparoscopic	Others, please specify	Yes	Water & soap		No			No	Yes	Yes	Yes	Yes	Chronic cholecystitis with foci of cholesterolosis	Non typhoid carrier
Yes	Gall stones		Laparoscopic	Boiled water	Yes	Water & soap		No			No	Yes	Yes	Yes	Yes	Chronic cholecystitis with cholesterolosis and cholelithiasis	Non typhoid carrier
Yes	Gall stones		Laparoscopic	Boiled water	Yes	Water & soap		No			Yes	Yes	No	Yes	Yes	Chronic cholecystitis	Non typhoid carrier
Yes	Gall stones		Laparoscopic	Boiled water	Yes	Water & soap		No			No	Yes	Yes	Yes	Yes	Acute on chronic cholecystitis	Non typhoid carrier
Yes	Gall stones		Laparoscopic	Others, please specify	Yes	Water & soap		No			No	Yes	Yes	Yes	Yes	Acute on chronic cholecystitis.	Non typhoid carrier
Yes	Gall stones		Laparoscopic	Others, please specify	Yes	Water & soap		No			No	Yes	Yes	Yes	Yes	Chronic cholecystitis with cholesterolosis and cholelithiasis	Non typhoid carrier
Yes	Gall stones		Laparoscopic	Others, please specify	Yes	Water & soap		No			Yes	Yes	No	Yes	Yes	Chronic cholecystitis	Non typhoid carrier
Yes	Gall stones		Laparoscopic	Others, please specify	Yes	Water & soap		No			No	Yes	Yes	Yes	Yes	Gallbladder: Chronic cholecystitis with choleithiasis there is No evidence of dysplasia or malignancy .	Non typhoid carrier
Yes	Gall stones		Laparoscopic	Bottled water (specify brand name)	Yes	Water & soap		No			No	Yes	No	Yes	Yes	Chronic cholecystitis with cholesterolosis	Non typhoid carrier
Yes	Gall stones		Laparoscopic	Others, please specify	Yes	Water & soap		No			No	Yes	Yes	Yes	Yes	Chronic cholecystitis with cholelithiasis	Non typhoid carrier
Yes	Gall stones		Laparoscopic	Others, please specify	Yes	Water & soap		No			No	Yes	No	Yes	Yes	chronic cholecystitis.	Non typhoid carrier
Yes	Gall stones		Laparoscopic	Others, please specify	Yes	Water & soap		No			No	Yes	Yes	Yes	Yes	chronic cholecystitis.	Non typhoid carrier
Yes	Gall stones		Laparoscopic	Bottled water (specify brand name)	Yes	Water & soap		No			No	Yes	No	No	Yes	gall bladder; severe acute on chronic (ulcerative) cholecystitis with cholelithiasis.	Non typhoid carrier
Yes	Gall stones		Laparoscopic	Bottled water (specify brand name)	Yes	Water & soap		No			No	Yes	Yes	Yes	Yes	Chronic cholecystitis	Non typhoid carrier
Yes	Gall stones		Laparoscopic	Others, please specify	Yes	Water & soap		No			No	Yes	No	Yes	Yes	Chronic cholecystitis	Non typhoid carrier
Yes	Gall stones		Laparoscopic	Bottled water (specify brand name)	Yes	Water & soap		No			No	Yes	Yes	Yes	Yes	Chronic cholecystitis	Non typhoid carrier
Yes	Gall stones		Laparoscopic	Bottled water (specify brand name)	Yes	Water & soap		No			No	Yes	Yes	Yes	Yes	Chronic cholecystitis with cholesterolosis	Non typhoid carrier
Yes	Gall stones		Laparoscopic	Bottled water (specify brand name)	Yes	Water & soap		No			No	Yes	Yes	Yes	Yes	Chronic cholecystitis	Non typhoid carrier
Yes	Gall stones		Laparoscopic	Others, please specify	Yes	Water & soap		No			No	Yes	Yes	Yes	Yes	Chronic cholecystitis	Non typhoid carrier
Yes	Gall stones		Laparoscopic	Boiled water	Yes	Water & soap		Yes	Yes	88	No	Yes	No	Yes	Yes	Chronic cholecystitis	Non typhoid carrier
Yes	Gall stones		Laparoscopic	Others, please specify	Yes	Water & soap		Yes	No		No	Yes	Yes	No	Yes	Chronic cholecystitis	Non typhoid carrier
Yes	Gall stones		Laparoscopic	Others, please specify	Yes	Water & soap		No			No	Yes	No	No	Yes	Chronic cholecystitis	Non typhoid carrier
Yes	Gall stones		Laparoscopic	Others, please specify	Yes	Water & soap		No			No	Yes	Yes	No	Yes	Chronic cholecystitis	Non typhoid carrier
Yes	Gall stones		Laparoscopic	Others, please specify	Yes	Water & soap		No			No	Yes	Yes	Yes	Yes	Chronic cholecystitis with cholelithiasis	Non typhoid carrier
Yes	Gall stones		Laparoscopic	Others, please specify	Yes	Water & soap		No			No	Yes	Yes	No	Yes	Chronic cholecystitis with chloeterolosis	Non typhoid carrier
Yes	Gall stones		Laparoscopic	Others, please specify	Yes	Water & soap		No			No	Yes	Yes	Yes	Yes	acute gangrenous cholecystitis with cholelithiasis	Non typhoid carrier
Yes	Gall stones		Laparoscopic	Others, please specify	Yes	Water & soap		No			No	Yes	No	Yes	Yes	laparoscopic cholecystectomy acute on Chronic cholecystitis	Non typhoid carrier
Yes	Gall stones		Laparoscopic	Others, please specify	Yes	Water & soap		No			No	Yes	Yes	No	No	Chronic cholecystitis and cholesterolosis.	Non typhoid carrier
Yes	Gall stones		Laparoscopic	Others, please specify	Yes	Water & soap		No			No	Yes	Yes	Yes	Yes	Chronic cholecystitis and cholesterolosis.	Non typhoid carrier
Yes	Gall stones		Laparoscopic	Boiled water	Yes	Water & soap		No			No	Yes	Yes	Yes	Yes	Chronic cholecystitis	Non typhoid carrier
Yes	Gall stones		Laparoscopic	Others, please specify	Yes	Water & soap		No			No	Yes	Yes	Yes	Yes	Acute on chronic cholecystitis with cholesterolosis	Non typhoid carrier
Yes	Gall stones		Laparoscopic	Others, please specify	Yes	Water & soap		No			No	Yes	Yes	Yes	Yes	Chronic cholecystitis with focal cholesterolosis.	Non typhoid carrier
Yes	Gall stones		Laparoscopic	Others, please specify	Yes	Water & soap		No			No	Yes	No	Yes	Yes	Acute on chronic cholecystitis with cholelithiasis	Non typhoid carrier
Yes	Gall stones		Laparoscopic	Bottled water (specify brand name)	Yes	Water & soap		No			No	Yes	No	Yes	Yes	acute on chronic cholecystitis with serositis.	Non typhoid carrier
Yes	Gall stones		Laparoscopic	Others, please specify	Yes	Water & soap		No			No	Yes	No	Yes	Yes	acute on Chronic cholecystitis	Non typhoid carrier
Yes	Gall stones		Laparoscopic	Bottled water (specify brand name)	Yes	Water & soap		No			No	Yes	Yes	Yes	Yes	acute on Chronic cholecystitis	Non typhoid carrier
Yes	Gall stones		Laparoscopic	Others, please specify	Yes	Water & soap		No			No	Yes	No	Yes	Yes	no specimen	Non typhoid carrier
Yes	Gall stones		Laparoscopic	Bottled water (specify brand name)	Yes	Water & soap		No			No	Yes	Yes	Yes	Yes	Chronic cholecystitis with cholelithiasis	Non typhoid carrier
Yes	Gall stones		Laparoscopic	Bottled water (specify brand name)	Yes	Water & soap		No			No	Yes	No	Yes	Yes	Acute on chronic cholecystitis with cholelithiasis	Non typhoid carrier
Yes	Gall stones		Laparoscopic	Others, please specify	Yes	Water & soap		No			No	Yes	Yes	No	Yes	acute on Chronic cholecystitis	Non typhoid carrier
Yes	Gall stones		Laparoscopic	Others, please specify	Yes	Water & soap		No			No	Yes	Yes	Yes	Yes	Acute on chronic cholecystitis with cholesterolosis	Non typhoid carrier
Yes	Gall stones		Laparoscopic	Others, please specify	Yes	Water & soap		No			No	Yes	No	No	Yes	Chronic cholecystitis and an occasional focus of cholesterolosis.	Non typhoid carrier
Yes	Gall stones		Open	Others, please specify	No	Water & soap		No			No	Yes	Yes	Yes	Yes	Chronic Cholecystitis	Non typhoid carrier
Yes	Gall stones		Laparoscopic	Bottled water (specify brand name)	No	Water & soap		No			No	Yes	No	Yes	Yes	acute on Chronic cholecystitis	Non typhoid carrier
Yes	Gall stones		Laparoscopic	Others, please specify	Yes	Water & soap		No			No	Yes	Yes	Yes	Yes	Chronic cholecystitis	Non typhoid carrier
Yes	Gall stones		Laparoscopic	Others, please specify	No	Water & soap		No			No	Yes	Yes	Yes	Yes	Chronic cholecystitis with cholelithiasis	Non typhoid carrier
Yes	Gall stones		Laparoscopic	Others, please specify	Yes	Water & soap		No			No	Yes	Yes	Yes	Yes	Chronic cholecystitis .	Non typhoid carrier
Yes	Gall stones		Laparoscopic	Others, please specify	Yes	Water & soap		No			No	Yes	No	Yes	Yes	actte on Chronic cholecystitis .	Non typhoid carrier
Yes	Gall stones		Laparoscopic	Others, please specify	No	Water & soap		No			No	Yes	Yes	Yes	Yes	Chronic cholecystitis .	Non typhoid carrier
Yes	Gall stones		Laparoscopic	Others, please specify	Yes	Water & soap		No			No	Yes	Yes	Yes	Yes	actte on Chronic cholecystitis .	Non typhoid carrier
Yes	Gall stones		Laparoscopic	Others, please specify	Yes	Water & soap		No			No	Yes	No	No	Yes	actte cholecystitis with focal xanthomatous change.	Non typhoid carrier
Yes	Gall stones		Laparoscopic	Others, please specify	Yes	Water & soap		No			No	Yes	Yes	Yes	Yes	Chronic cholecystitis .	Non typhoid carrier
Yes	Gall stones		Laparoscopic	Boiled water	Yes	Water & soap		No			No	Yes	Yes	Yes	Yes	Chronic cholecystitis with chloeterolosis	Non typhoid carrier
Yes	Gall stones		Laparoscopic	Others, please specify	Yes	Water & soap		No			No	Yes	No	Yes	Yes	Acute on chronic cholecystitis with cholelithiasis, ulceration and serositis	Non typhoid carrier
Yes	Gall stones		Laparoscopic	Bottled water (specify brand name)	Yes	Water & soap		No			No	Yes	Yes	Yes	Yes	Acute on chronic cholecystitis with cholesterolosis and cholelithiasis	Non typhoid carrier
Yes	Gall stones		Laparoscopic	Others, please specify	No	Water & soap		No			No	Yes	Yes	Yes	Yes	Chronic cholecystitis with cholelithiasis	Non typhoid carrier
Yes	Gall stones		Laparoscopic	Others, please specify	Yes	Water & soap		No			No	Yes	No	Yes	Yes	acute on Chronic cholecystitis	Non typhoid carrier
Yes	Gall stones		Laparoscopic	Bottled water (specify brand name)	Yes	Water & soap		No			No	Yes	Yes	Yes	Yes	Chronic cholecystitis .	Non typhoid carrier
Yes	Chronic Cholecystitis		Laparoscopic	Boiled water	Yes	Water & soap		No			No	Yes	Yes	Yes	Yes	Chronic cholecystitis with cholelithiasis	Non typhoid carrier
Yes	Gall stones		Laparoscopic	Others, please specify	Yes	Water & soap		No			No	Yes	Yes	Yes	Yes	Chronic cholecystitis	Non typhoid carrier
Yes	Others, please specify	Biliary colic	Laparoscopic	Boiled water	Yes	Water & soap		No			No	Yes	Yes	Yes	Yes	Chronic cholecystitis with cholelithiasis.	Non typhoid carrier
Yes	Others, please specify	Biliary colic	Laparoscopic	Boiled water	Yes	Water & soap		No			No	Yes	Yes	Yes	Yes	Chronic cholecystitis .	Non typhoid carrier
Yes	Gall stones		Laparoscopic	Boiled water	Yes	Water & soap		No			No	Yes	Yes	Yes	Yes	Chronic cholecystitis with cholesterolosis	Non typhoid carrier
Yes	Others, please specify	Acute cholecystitid	Laparoscopic	Others, please specify	Yes	Water & soap		No			No	Yes	Yes	Yes	Yes	Acute on Chronic Cholecystitis	Non typhoid carrier
Yes	Chronic Cholecystitis		Laparoscopic	Others, please specify	Yes	Water & soap		No			No	Yes	Yes	No	Yes	Chronic cholecystitis with focus showing adenomatous hyperlasia	Non typhoid carrier
Yes	Others, please specify	Billiary colic	Laparoscopic	Bottled water (specify brand name)	Yes	Water & soap		No			No	Yes	No	Yes	Yes	Acute on chronic cholecystitis with cholesterolosis and cholelithiasis	Non typhoid carrier
Yes	Others, please specify	Billary colic	Laparoscopic	Others, please specify	Yes	Water & soap		No			Yes	Yes	No	Yes	Yes	Chronic Cholecystitis with Cholelithiasis.	Non typhoid carrier
Yes	Gall stones		Laparoscopic	Boiled water	Yes	Water & soap		No			No	Yes	Yes	Yes	Yes	Chronic cholecystitis. Benign reactive cystic duct lymph node	Non typhoid carrier
Yes	Chronic Cholecystitis		Laparoscopic	Others, please specify	Yes	Water & soap		No			No	Yes	Yes	Yes	Yes	Chronic Cholecystitis with Cholesterolosis.	Non typhoid carrier
Yes	Chronic Cholecystitis		Laparoscopic	Others, please specify	Yes	Water & soap		No			No	Yes	No	Yes	Yes	Chronic cholecystitis.	Non typhoid carrier
Yes	Chronic Cholecystitis		Laparoscopic	Bottled water (specify brand name)	Yes	Water & soap		Yes	Yes	88	No	Yes	No	Yes	Yes	No histopath results found	Non typhoid carrier
Yes	Gall stones		Laparoscopic	Boiled water	Yes	Water & soap		No			No	Yes	Yes	Yes	Yes	MILD CHRONIC NONSPECIFIC GASTRITIS.	Non typhoid carrier
Yes	Gall stones		Laparoscopic	Boiled water	Yes	Water & soap		No			Yes	Yes	Yes	No	Yes	Chronic cholecystitis.	Non typhoid carrier
Yes	Gall stones		Laparoscopic	Boiled water	Yes	Water & soap		No			No	Yes	Yes	Yes	Yes	Chronic cholecystitis with cholelithiasis.	Non typhoid carrier
Yes	Gall stones		Laparoscopic	Others, please specify	Yes	Water & soap		No			No	Yes	Yes	Yes	Yes	Chronic cholecystitis.	Non typhoid carrier
Yes	Gall stones		Laparoscopic	Others, please specify	No	Water & soap		No			No	Yes	Yes	Yes	Yes	Chronic cholecystitis.	Non typhoid carrier
Yes	Gall stones		Laparoscopic	Others, please specify	Yes	Water & soap		No			No	Yes	Yes	Yes	Yes	Chronic cholecystitis with cholesterolosis.	Non typhoid carrier
Yes	Gall stones		Laparoscopic	Others, please specify	Yes	Water & soap		No			No	Yes	Yes	Yes	Yes	Tissue exhibiting features consistent with chronic cholecystitis	Non typhoid carrier
Yes	Gall stones		Laparoscopic	Bottled water (specify brand name)	Yes	Water & soap		No			No	Yes	Yes	Yes	Yes	Chronic cholecystitis.	Non typhoid carrier
Yes	Gall stones		Laparoscopic	Boiled water	Yes	Water & soap		No			No	Yes	Yes	Yes	Yes	Chronic cholecystitis.no evidence of dysplasia or malignancy	Non typhoid carrier
Yes	Gall stones		Laparoscopic	Bottled water (specify brand name)	Yes	Water & soap		No			No	Yes	Yes	Yes	Yes	chornic cholecystitis.	Non typhoid carrier
Yes	Gall stones		Laparoscopic	Boiled water	Yes	Water & soap		No			No	Yes	Yes	Yes	Yes	chornic cholecystitis.	Non typhoid carrier
Yes	Gall stones		Laparoscopic	Others, please specify	Yes	Water & soap		No			No	Yes	No	Yes	Yes	acute on chronic cholecystitis.	Non typhoid carrier
Yes	Gall stones		Laparoscopic	Others, please specify	Yes	Water & soap		No			No	Yes	No	Yes	Yes	Acute cholecystitis with cholesterolosis	Non typhoid carrier
Yes	Gall stones		Laparoscopic	Others, please specify	Yes	Water & soap		No			No	Yes	Yes	Yes	Yes	acute on chronic cholecystitis with cholesterolosis	Non typhoid carrier
Yes	Gall stones		Laparoscopic	Others, please specify	Yes	Water & soap		Yes	Yes	88	No	Yes	Yes	Yes	Yes	chornic cholecystitis with cholesterolosis	Non typhoid carrier
Yes	Gall stones		Laparoscopic	Boiled water	Yes	Water & soap		No			No	Yes	Yes	Yes	Yes	chornic cholecystitis.	Non typhoid carrier
Yes	Gall stones		Laparoscopic	Others, please specify	Yes	Water & soap		No			No	Yes	Yes	Yes	Yes	chornic cholecystitis with cholesterolosis	Non typhoid carrier
Yes	Gall stones		Laparoscopic	Others, please specify	Yes	Water & soap		No			No	Yes	Yes	Yes	Yes	chornic cholecystitis with cholesterolosis and cholelithiasis.	Non typhoid carrier
Yes	Gall stones		Laparoscopic	Others, please specify	Yes	Water & soap		No			No	Yes	Yes	Yes	Yes	chornic cholecystitis.	Non typhoid carrier
Yes	Gall stones		Laparoscopic	Others, please specify	Yes	Water & soap		No			No	Yes	Yes	Yes	Yes	chornic cholecystitis.	Non typhoid carrier
Yes	Gall stones		Laparoscopic	Others, please specify	Yes	Water & soap		No			No	Yes	Yes	Yes	Yes	chornic cholecystitis.	Non typhoid carrier
Yes	Gall stones		Laparoscopic	Others, please specify	Yes	Water & soap		Yes	Yes	88	No	Yes	Yes	Yes	Yes	chornic cholecystitis.	Non typhoid carrier
Yes	Gall stones		Laparoscopic	Others, please specify	Yes	Water & soap		No			No	Yes	No	Yes	Yes	chornic cholecystitis.	Non typhoid carrier
Yes	Gall stones		Laparoscopic	Bottled water (specify brand name)	Yes	Water & soap		No			No	Yes	Yes	Yes	Yes	chornic cholecystitis.	Non typhoid carrier
Yes	Gall bladder cancer		Laparoscopic	Others, please specify	Yes	Water & soap		No			No	Yes	Yes	Yes	Yes	Chronic cholecystitis with cholelithiasis	Non typhoid carrier
Yes	Gall stones		Laparoscopic	Others, please specify	Yes	Water & soap		No			No	Yes	Yes	Yes	Yes	chornic cholecystitis.	Non typhoid carrier
Yes	Gall stones		Laparoscopic	Others, please specify	Yes	Water & soap		No			No	Yes	Yes	Yes	Yes	chornic cholecystitis.	Non typhoid carrier
Yes	Gall stones		Laparoscopic	Others, please specify	Yes	Water & soap		No			No	Yes	Yes	Yes	Yes	chornic cholecystitis with cholesterolosis	Non typhoid carrier
Yes	Gall stones		Laparoscopic	Others, please specify	Yes	Water & soap		No			No	Yes	Yes	Yes	Yes	chornic cholecystitis.	Non typhoid carrier
Yes	Gall stones		Laparoscopic	Others, please specify	Yes	Water & soap		No			No	Yes	Yes	Yes	Yes	chornic cholecystitis.	Non typhoid carrier
Yes	Gall stones		Laparoscopic	Bottled water (specify brand name)	Yes	Water & soap		No			No	Yes	Yes	Yes	Yes	Chronic cholecystitis with cholelithiasis	Non typhoid carrier
Yes	Gall stones		Laparoscopic	Boiled water	Yes	Water & soap		No			No	Yes	Yes	Yes	Yes	Acute on chronic cholecystitis with cholelithiasis	Non typhoid carrier
Yes	Gall stones		Laparoscopic	Bottled water (specify brand name)	Yes	Water & soap		No			No	Yes	Yes	Yes	Yes	Acute on chronic cholecystitis with cholelithiasis	Non typhoid carrier
Yes	Gall stones		Laparoscopic	Boiled water	Yes	Water & soap		No			No	Yes	Yes	Yes	Yes	denuded glandular mucosa ,no inflamation, no malignancy	Non typhoid carrier
Yes	Gall stones		Laparoscopic	Bottled water (specify brand name)	Yes	Water & soap		No			No	Yes	Yes	Yes	Yes	Chronic cholecystitis with cholesterolosis	Non typhoid carrier
Yes	Gall stones		Laparoscopic	Bottled water (specify brand name)	Yes	Water & soap		No			No	Yes	Yes	Yes	Yes	Acute on chronic cholecystitis with cholesterolosis	Non typhoid carrier
Yes	Gall stones		Laparoscopic	Bottled water (specify brand name)	Yes	Water & soap		No			No	Yes	Yes	Yes	Yes	acute on chronic cholecystitis.	Non typhoid carrier
Yes	Gall stones		Laparoscopic	Others, please specify	Yes	Water & soap		No			No	Yes	Yes	Yes	Yes	chornic cholecystitis with cholesterolosis	Non typhoid carrier
Yes	Gall stones		Laparoscopic	Boiled water	Yes	Water & soap		No			No	Yes	Yes	Yes	Yes	acute on chronic cholecystitis.	Non typhoid carrier
Yes	Gall stones		Laparoscopic	Others, please specify	Yes	Water & soap		No			No	Yes	Yes	Yes	Yes	acute on chronic cholecystitis.	Non typhoid carrier
Yes	Gall stones		Laparoscopic	Others, please specify	Yes	Water & soap		Yes	Yes	88	No	Yes	Yes	Yes	Yes	Favour follicular cholecystitis.	Non typhoid carrier
Yes	Gall stones		Laparoscopic	Boiled water	Yes	Water & soap		No			No	Yes	No	No	Yes	xanthogranulomatous cholecystitis	Non typhoid carrier
Yes	Gall stones		Laparoscopic	Bottled water (specify brand name)	Yes	Water & soap		No			No	Yes	No	Yes	Yes	Acute on chronic cholecystitis with cholelithiasis, ulceration and serositis	Non typhoid carrier
Yes	Gall stones		Laparoscopic	Others, please specify	Yes	Water & soap		No			No	Yes	Yes	Yes	Yes	chornic cholecystitis	Non typhoid carrier
Yes	Gall stones		Laparoscopic	Others, please specify	Yes	Water & soap		No			No	Yes	Yes	Yes	Yes	chornic cholecystitis with cholesterolosis	Non typhoid carrier
Yes	Gall stones		Laparoscopic	Others, please specify	Yes	Water & soap		No			No	Yes	Yes	Yes	Yes	chornic cholecystitis	Non typhoid carrier
Yes	Gall stones		Laparoscopic	Boiled water	Yes	Water & soap		No			No	Yes	Yes	Yes	Yes	Chronic cholecystitis with cholelithiasis	Non typhoid carrier
Yes	Gall stones		Laparoscopic	Bottled water (specify brand name)	Yes	Water & soap		No			No	Yes	Yes	Yes	Yes	Acute on chronic cholecystitis cholesterolosis	Non typhoid carrier
Yes	Gall stones		Laparoscopic	Others, please specify	Yes	Water & soap		Yes	Yes	88	No	Yes	Yes	Yes	Yes	Acute on chronic cholecystitis cholesterolosis	Non typhoid carrier
Yes	Gall stones		Laparoscopic	Others, please specify	Yes	Water & soap		No			No	Yes	Yes	Yes	Yes	Chronic cholecystitis with cholelithiasis	Non typhoid carrier
Yes	Gall stones		Laparoscopic	Others, please specify	Yes	Water & soap		No			No	Yes	Yes	Yes	Yes	Chronic cholecystitis with cholesterolosis and cholelithiasis	Non typhoid carrier
Yes	Gall stones		Laparoscopic	Others, please specify	Yes	Water & soap		No			No	Yes	Yes	Yes	Yes	Chronic cholecystitis with cholelithiasis	Non typhoid carrier
Yes	Gall stones		Laparoscopic	Others, please specify	Yes	Water & soap		No			No	Yes	Yes	Yes	Yes	Chronic cholecystitis with cholelithiasis	Non typhoid carrier
Yes	Gall stones		Laparoscopic	Boiled water	Yes	Water & soap		No			No	Yes	Yes	Yes	Yes	chornic cholecystitis	Non typhoid carrier
Yes	Gall stones		Laparoscopic	Bottled water (specify brand name)	Yes	Water & soap		No			No	Yes	Yes	Yes	Yes	Chronic cholecystitis.	Non typhoid carrier
Yes	Gall stones		Laparoscopic	Boiled water	Yes	Water & soap		No			No	Yes	Yes	Yes	Yes	Chronic cholecystitis with cholelithiasis	Non typhoid carrier
Yes	Gall stones		Laparoscopic	Others, please specify	Yes	Water & soap		No			No	Yes	Yes	Yes	Yes	Acute on chronic cholecystitis with cholelithiasis	Non typhoid carrier
Yes	Gall stones		Laparoscopic	Bottled water (specify brand name)	Yes	Water & soap		No			No	Yes	Yes	No	Yes	chornic cholecystitis	Non typhoid carrier
Yes	Gall stones		Laparoscopic	Boiled water	Yes	Water & soap		No			No	Yes	Yes	Yes	Yes	acute on chronic cholecystitis.	Non typhoid carrier
Yes	Gall stones		Laparoscopic	Others, please specify	Yes	Water & soap		No			No	Yes	No	Yes	Yes	acute on chronic cholecystitis.	Non typhoid carrier
Yes	Gall stones		Laparoscopic	Bottled water (specify brand name)	Yes	Water & soap		No			No	Yes	Yes	Yes	Yes	chornic cholecystitis	Non typhoid carrier
Yes	Gall stones		Laparoscopic	Others, please specify	Yes	Water & soap		No			No	Yes	Yes	Yes	Yes	chornic cholecystitis	Non typhoid carrier
Yes	Gall stones		Laparoscopic	Boiled water	Yes	Water & soap		No			No	Yes	No	Yes	Yes	chornic cholecystitis	Non typhoid carrier
Yes	Gall stones		Laparoscopic	Others, please specify	Yes	Water & soap		No			No	Yes	Yes	Yes	Yes	chronic cholecystitis	Non typhoid carrier
Yes	Gall stones		Laparoscopic	Bottled water (specify brand name)	Yes	Water & soap		No			No	Yes	Yes	Yes	Yes	features favour chronic cholecystitis	Non typhoid carrier
Yes	Gall stones		Laparoscopic	Others, please specify	Yes	Water & soap		No			No	Yes	No	Yes	Yes	chornic cholecystitis	Non typhoid carrier
Yes	Gall stones		Laparoscopic	Bottled water (specify brand name)	Yes	Water & soap		No			No	Yes	Yes	Yes	Yes	chornic cholecystitis	Non typhoid carrier
Yes	Gall stones		Laparoscopic	Bottled water (specify brand name)	Yes	Water & soap		No			No	Yes	Yes	Yes	Yes	Acute on chronic cholecystitis with Cholesterolosis and cholelithiasis	Non typhoid carrier
Yes	Gall stones		Laparoscopic	Others, please specify	Yes	Water & soap		No			No	Yes	No	Yes	Yes	Acute on chronic cholecystitis with cholelithiasis	Non typhoid carrier
Yes	Gall stones		Laparoscopic	Others, please specify	Yes	Water & soap		No			No	Yes	Yes	Yes	Yes	acute on chronic cholecystitis.	Non typhoid carrier
Yes	Gall stones		Laparoscopic	Others, please specify	Yes	Water & soap		No			No	Yes	Yes	Yes	Yes	Chronic cholecystitis with cholelithiasis	Non typhoid carrier
Yes	Gall stones		Laparoscopic	Others, please specify	Yes	Water & soap		No			No	Yes	Yes	Yes	Yes	Acute on chronic cholecystitis with Cholesterolosis	Non typhoid carrier
Yes	Gall stones		Laparoscopic	Others, please specify	Yes	Water & soap		Yes	Yes	88	No	Yes	Yes	Yes	Yes	acute appendicitis with serositis .	Non typhoid carrier
Yes	Gall stones		Open	Bottled water (specify brand name)	Yes	Water & soap		No			No	Yes	Yes	Yes	Yes	chornic cholecystitis	Non typhoid carrier
Yes	Gall stones		Laparoscopic	Bottled water (specify brand name)	Yes	Water & soap		No			No	Yes	Yes	Yes	Yes	acute on chronic cholecystitis.	Non typhoid carrier
Yes	Gall stones		Laparoscopic	Others, please specify	Yes	Water & soap		No			No	Yes	Yes	Yes	Yes	Chronic cholecystitis with cholelithiasis	Non typhoid carrier
Yes	Gall stones		Laparoscopic	Bottled water (specify brand name)	Yes	Water & soap		No			No	Yes	Yes	Yes	Yes	Chronic cholecystitis with cholelithiasis	Non typhoid carrier
Yes	Gall stones		Laparoscopic	Bottled water (specify brand name)	Yes	Water & soap		No			No	Yes	Yes	Yes	Yes	chornic cholecystitis	Non typhoid carrier
Yes	Gall stones		Laparoscopic	Others, please specify	Yes	Water & soap		No			No	Yes	Yes	Yes	Yes	Chronic cholecystitis with cholelithiasis	Non typhoid carrier
Yes	Gall stones		Laparoscopic	Others, please specify	Yes	Water & soap		No			No	Yes	Yes	Yes	Yes	chornic cholecystitis	Non typhoid carrier
Yes	Gall stones		Laparoscopic	Others, please specify	Yes	Water & soap		No			No	Yes	Yes	Yes	Yes	acute on chronic cholecystitis.	Non typhoid carrier
Yes	Gall stones		Laparoscopic	Bottled water (specify brand name)	Yes	Water & soap		No			No	Yes	Yes	Yes	Yes	Acute on chronic cholecystitis	Non typhoid carrier
Yes	Gall stones		Laparoscopic	Others, please specify	Yes	Water & soap		No			No	Yes	Yes	Yes	Yes	acute on chronic cholecystitis.	Non typhoid carrier
Yes	Gall stones		Laparoscopic	Others, please specify	Yes	Water & soap		No			No	Yes	Yes	Yes	Yes	chornic cholecystitis	Non typhoid carrier
Yes	Gall stones		Laparoscopic	Bottled water (specify brand name)	Yes	Water & soap		No			No	Yes	Yes	Yes	Yes	acute on chronic cholecystitis.	Non typhoid carrier
Yes	Gall stones		Laparoscopic	Boiled water	Yes	Water & soap		Yes	Yes	88	Yes	Yes	Yes	Yes	Yes	Chronic cholecystitis with cholelithiasis	Non typhoid carrier
Yes	Gall stones		Laparoscopic	Others, please specify	Yes	Water & soap		No			No	Yes	Yes	Yes	Yes	Acute on chronic cholecystitis with cholelithiasis, ulceration and serositis	Non typhoid carrier
Yes	Gall stones		Laparoscopic	Bottled water (specify brand name)	Yes	Water & soap		No			No	Yes	Yes	Yes	Yes	severe acute and chronic cholecystitis	Non typhoid carrier
Yes	Gall stones		Laparoscopic	Bottled water (specify brand name)	Yes	Water & soap		No			No	Yes	Yes	No	Yes	acute on chornic cholecystitis	Non typhoid carrier
Yes	Gall stones		Laparoscopic	Bottled water (specify brand name)	Yes	Water & soap		No			No	Yes	Yes	Yes	Yes	chornic cholecystitis	Non typhoid carrier
Yes	Gall stones		Laparoscopic	Others, please specify	Yes	Water & soap		No			No	Yes	Yes	Yes	Yes	Acute on chronic cholecystitis with Cholesterolosis and cholelithiasis	Non typhoid carrier
Yes	Gall stones		Laparoscopic	Boiled water	Yes	Water & soap		No			No	Yes	Yes	Yes	Yes	Acute on chronic cholecystitis with cholelithiasis	Non typhoid carrier
Yes	Gall stones		Laparoscopic	Others, please specify	Yes	Water & soap		No			No	Yes	Yes	Yes	Yes	acute on chronic cholecystitis.	Non typhoid carrier
Yes	Gall stones		Laparoscopic	Others, please specify	Yes	Water & soap		No			No	Yes	Yes	Yes	Yes	Acute on chronic cholecystitis with serositis	Non typhoid carrier
Yes	Gall stones		Laparoscopic	Others, please specify	Yes	Water & soap		No			No	Yes	No	Yes	Yes	Acute on chronic cholecystitis with ulceration	Non typhoid carrier
Yes	Gall stones		Laparoscopic	Bottled water (specify brand name)	Yes	Water & soap		No			No	Yes	Yes	Yes	Yes	Acute on chronic cholecystitis with cholelithiasis	Non typhoid carrier
Yes	Gall stones		Laparoscopic	Others, please specify	Yes	Water & soap		No			No	Yes	Yes	No	Yes	chornic cholecystitis	Non typhoid carrier
Yes	Gall stones		Laparoscopic	Others, please specify	Yes	Water & soap		No			No	Yes	Yes	Yes	Yes	chornic cholecystitis	Non typhoid carrier
Yes	Chronic Cholecystitis		Laparoscopic	Others, please specify	Yes	Water & soap		No			No	Yes	No	Yes	Yes	Xanthogranulomatous cholecystitiiis	Non typhoid carrier
Yes	Gall stones		Laparoscopic	Others, please specify	Yes	Water & soap		Yes	Yes	4	No	Yes	Yes	Yes	Yes	Chronic cholecystitis, Cholelithiasis	Non typhoid carrier
Yes	Chronic Cholecystitis		Laparoscopic	Others, please specify	Yes	Water & soap		No			No	Yes	Yes	No	Yes	Acute on chronic cholecystitis, Cholesterolosis	Non typhoid carrier
Yes	Gall stones		Laparoscopic	Others, please specify	Yes	Water & soap		No			No	Yes	Yes	Yes	Yes	Acute on chronic cholecystitis, Cholelithiasis	Non typhoid carrier
Yes	Gall stones		Laparoscopic	Boiled water	Yes	Water & soap		No			No	Yes	Yes	Yes	Yes	Chronic cholecystitis.	Non typhoid carrier
Yes	Gall stones		Laparoscopic	Others, please specify	Yes	Water & soap		No			No	Yes	Yes	Yes	Yes	Chronic cholecystitis.	Non typhoid carrier
Yes	Gall stones		Laparoscopic	Others, please specify	Yes	Water & soap		No			No	Yes	Yes	Yes	Yes	Chronic cholecystitis.	Non typhoid carrier
Yes	Gall stones		Laparoscopic	Bottled water (specify brand name)	Yes	Water & soap		No			No	Yes	Yes	Yes	Yes	Cholelithiasis, Acute on chronic cholecystitis	Non typhoid carrier
Yes	Gall stones		Laparoscopic	Others, please specify	Yes	Water & soap		No			No	Yes	Yes	Yes	Yes	Chronic Cholecystitis with Cholelithiasis.	Non typhoid carrier
Yes	Gall stones		Laparoscopic	Others, please specify	Yes	Water & soap		No			No	Yes	Yes	Yes	Yes	Chronic cholecystitis.	Non typhoid carrier
Yes	Gall stones		Laparoscopic	Boiled water	Yes	Water & soap		No			No	Yes	Yes	Yes	Yes	Acute on chronic cholecystitis.	Non typhoid carrier
Yes	Gall stones		Laparoscopic	Others, please specify	Yes	Water & soap		No			No	Yes	Yes	Yes	Yes	Chronic cholecystitis with cholesterolosis.	Non typhoid carrier
Yes	Gall stones		Laparoscopic	Others, please specify	Yes	Water & soap		No			No	Yes	Yes	Yes	Yes	Chronic cholecystitis with cholesterolosis	Non typhoid carrier
Yes	Gall stones		Laparoscopic	Others, please specify	Yes	Water & soap		No			No	Yes	Yes	Yes	Yes	Chronic Cholecystitis with Cholelithiasis.	Non typhoid carrier
Yes	Gall stones		Laparoscopic	Bottled water (specify brand name)	Yes	Water & soap		No			No	Yes	No	Yes	Yes	Chronic Cholecystitis with Cholelithiasis.	Non typhoid carrier
Yes	Gall stones		Laparoscopic	Bottled water (specify brand name)	Yes	Water & soap		No			No	Yes	Yes	Yes	Yes	Chronic Cholecystitis	Non typhoid carrier
Yes	Gall stones		Laparoscopic	Others, please specify	Yes	Water & soap		No			No	Yes	Yes	Yes	Yes	Chronic Cholecystitis with Cholelithiasis.	Non typhoid carrier
Yes	Gall stones		Laparoscopic	Bottled water (specify brand name)	Yes	Water & soap		No			No	Yes	Yes	Yes	Yes	Chronic Cholecystitis with Cholelithiasis.	Non typhoid carrier
Yes	Gall stones		Laparoscopic	Bottled water (specify brand name)	Yes	Water & soap		No			No	Yes	Yes	No	Yes	gallbladder mucosa and mascle wall,features are consistent with chronic cholecystitis .	Non typhoid carrier
Yes	Gall stones		Laparoscopic	Others, please specify	Yes	Water & soap		No			No	Yes	Yes	Yes	Yes	Chronic Cholecystitis with Cholelithiasis.	Non typhoid carrier
Yes	Gall stones		Laparoscopic	Others, please specify	Yes	Water & soap		No			No	Yes	Yes	Yes	Yes	Chronic Cholecystitis	Non typhoid carrier
Yes	Gall stones		Laparoscopic	Others, please specify	Yes	Water & soap		No			No	Yes	Yes	Yes	Yes	Chronic cholecystitis with cholelithiasis and focal cholesterolosis	Non typhoid carrier
Yes	Gall stones		Laparoscopic	Others, please specify	Yes	Water & soap		No			No	Yes	Yes	Yes	Yes	Chronic Cholecystitis with cholesterolosis	Non typhoid carrier
Yes	Gall stones		Laparoscopic	Others, please specify	Yes	Water & soap		No			No	Yes	No	Yes	Yes	Acute on chronic cholecystitis, Cholelithiasis	Non typhoid carrier
Yes	Gall stones		Laparoscopic	Others, please specify	Yes	Water & soap		No			No	Yes	Yes	Yes	Yes	Chronic Cholecystitis	Non typhoid carrier
Yes	Gall stones		Laparoscopic	Others, please specify	Yes	Water & soap		No			No	Yes	Yes	Yes	Yes	Chronic Cholecystitis	Non typhoid carrier
Yes	Gall stones		Laparoscopic	Bottled water (specify brand name)	Yes	Water & soap		No			No	Yes	Yes	Yes	Yes	Chronic Cholecystitis	Non typhoid carrier
Yes	Gall stones		Laparoscopic	Bottled water (specify brand name)	Yes	Water & soap		No			No	Yes	Yes	No	Yes	Chronic Cholecystitis	Non typhoid carrier
Yes	Gall stones		Laparoscopic	Others, please specify	Yes	Water & soap		No			No	Yes	Yes	Yes	Yes	Chronic cholecystitis, Foci of mild (low grade) dysplasia present	Non typhoid carrier
Yes	Gall stones		Laparoscopic	Bottled water (specify brand name)	Yes	Water & soap		No			No	No	No	Yes	Yes	Acute on Chronic Cholecystitis	Non typhoid carrier
Yes	Gall stones		Laparoscopic	Boiled water	Yes	Water only		No			No	No	Yes	Yes	Yes	Endometrial curettings:- Infiltrating well differentiated endometrioid --adenocarcinoma FIGO grade I.	Non typhoid carrier
Yes	Gall stones		Laparoscopic	Boiled water	Yes	Water & soap		No			No	No	Yes	Yes	Yes	Chronic cholecystitis. -no evidence of dysplasia or malignancy seen.	Non typhoid carrier
Yes	Gall stones		Laparoscopic	Others, please specify	Yes	Water & soap		No			No	No	No	No	Yes	Chronic cholecystitis.-negative for dysplasia and malignancy	Non typhoid carrier
Yes	Gall stones		Laparoscopic	Boiled water	Yes	Water & soap		No			No	No	No	Yes	Yes	Gallbladder: Chronic Cholecystitis with Cholelithiasis.	Non typhoid carrier
Yes	Gall stones		Laparoscopic	Others, please specify	Yes	Water & soap		No			No	No	Yes	Yes	Yes	Chronic Cholecystitis	Non typhoid carrier
Yes	Gall stones		Laparoscopic	Others, please specify	Yes	Water & soap		No			No	No	Yes	Yes	Yes	Chronic cholecystitis with few foci of cholesterolosis	Non typhoid carrier
Yes	Gall stones		Laparoscopic	Boiled water	Yes	Water & soap		No			No	No	Yes	Yes	Yes	Chronic cholecystitis- Cholelithiasis	Non typhoid carrier
Yes	Gall stones		Laparoscopic	Boiled water	Yes	Water & soap		No			No	No	Yes	Yes	Yes	Chronic Cholecystitis	Non typhoid carrier
Yes	Gall stones		Laparoscopic	Boiled water	Yes	Water & soap		No			No	No	Yes	Yes	Yes	Chronic cholecystitis with cholelithiasis	Non typhoid carrier
Yes	Chronic Cholecystitis		Laparoscopic	Boiled water	Yes	Water & soap		No			No	No	Yes	Yes	Yes	Chronic cholecystitis with cholesterolosis.	Non typhoid carrier
Yes	Others, please specify	Acute cholecystitis	Laparoscopic	Boiled water	Yes	Water & soap		No			No	No	Yes	Yes	Yes	Chronic cholecystitis with cholesterolosis.	Non typhoid carrier
Yes	Gall stones		Laparoscopic	Bottled water (specify brand name)	Yes	Water & soap		No			No	No	No	Yes	Yes	Acute on chronic cholecystitis	Non typhoid carrier
Yes	Gall stones		Laparoscopic	Others, please specify	Yes	Water & soap		No			No	No	No	Yes	Yes	Chronic Cholecystitis.	Non typhoid carrier
Yes	Gall stones		Laparoscopic	Others, please specify	Yes	Water & soap		No			No	No	No	Yes	Yes	Chronic Cholecystitis with Cholelithiasis	Non typhoid carrier
Yes	Gall stones		Laparoscopic	Bottled water (specify brand name)	Yes	Water & soap		No			No	No	Yes	Yes	Yes	chronic cholecystitis.	Non typhoid carrier
Yes	Gall stones		Laparoscopic	Others, please specify	Yes	Water & soap		No			No	No	No	Yes	Yes	Chronic cholecystitis with cholelithiasis	Non typhoid carrier
Yes	Gall stones		Laparoscopic	Others, please specify	Yes	Water & soap		No			No	No	Yes	Yes	Yes	Acute on chronic cholecystitis with ulceration and serositis	Non typhoid carrier
Yes	Gall stones		Laparoscopic	Bottled water (specify brand name)	Yes	Water & soap		No			No	No	No	Yes	Yes	Chronic cholecystitis, Lymph node attached to the wall exhibit reactive hyperplasia	Non typhoid carrier
Yes	Gall stones		Laparoscopic	Boiled water	Yes	Water & soap		No			No	Yes	Yes	Yes	Yes	chronic cholecystitis with cholelithiasis	Non typhoid carrier
Yes	Gall stones		Laparoscopic	Boiled water	Yes	Water & soap		No			No	Yes	Yes	Yes	Yes	chronic cholecystitis with cholelithiasis	Non typhoid carrier
Yes	Gall stones		Open	Bottled water (specify brand name)	No	Water & soap		No			No	Yes	Yes	Yes	Yes	NA	Non typhoid carrier
Yes	Gall stones		Laparoscopic	Boiled water	Yes	Water & soap		No			No	Yes	Yes	Yes	Yes	NA	Non typhoid carrier
Yes	Gall stones		Laparoscopic	Boiled water	Yes	Water & soap		No			No	Yes	No	Yes	Yes	NA	Non typhoid carrier
Yes	Gall stones		Laparoscopic	Boiled water	Yes	Water & soap		No			No	Yes	No	Yes	Yes	chronic cholecystitis with cholelithiasis	Non typhoid carrier
Yes	Gall stones		Laparoscopic	Boiled water	Yes	Water & soap		No			No	Yes	Yes	Yes	Yes	chronic cholecystitis with cholelithiasis	Non typhoid carrier
Yes	Gall stones		Laparoscopic	Boiled water	Yes	Water & soap		No			No	Yes	Yes	Yes	Yes	chronic cholecystitis with cholelithiasis	Non typhoid carrier
Yes	Gall stones		Open	Boiled water	Yes	Water & soap		No			No	Yes	No	Yes	Yes	NA	Non typhoid carrier
Yes	Gall stones		Laparoscopic	Boiled water	Yes	Water & soap		No			No	Yes	Yes	Yes	Yes	NA	Non typhoid carrier
Yes	Gall stones		Laparoscopic	Boiled water	Yes	Water & soap		No			No	Yes	Yes	No	Yes	NA	Non typhoid carrier
Yes	Gall stones		Open	Boiled water	Yes	Water & soap		No			No	Yes	Yes	Yes	Yes	chronic cholecystitis	Non typhoid carrier
Yes	Gall stones		Open	Boiled water	Yes	Water & soap		No			No	Yes	No	Yes	Yes	xanthogranulomatous cholecystitis	Non typhoid carrier
Yes	Gall stones		Laparoscopic	Boiled water	Yes	Water & soap		No			No	Yes	Yes	Yes	Yes	chronic cholecystitis with cholelithiasis	Non typhoid carrier
Yes	Gall stones		Open	Boiled water	Yes	Water & soap		No			No	Yes	Yes	Yes	Yes	chronic cholecystitis with cholelithiasis	Non typhoid carrier
Yes	Gall stones		Laparoscopic	Boiled water	Yes	Water & soap		No			No	Yes	Yes	Yes	Yes	NA	Non typhoid carrier
Yes	Gall stones		Open	Boiled water	Yes	Water & soap		No			No	Yes	No	Yes	Yes	chronic cholecystitis with cholelithiasis	Non typhoid carrier
Yes	Gall stones		Laparoscopic	Boiled water	Yes	Water & soap		No			No	Yes	Yes	Yes	Yes	chronic cholecystitis with cholelithiasis	Non typhoid carrier
Yes	Gall stones		Open	Boiled water	Yes	Water & soap		No			No	Yes	No	Yes	Yes	chronic cholecystitis with cholelithiasis	Non typhoid carrier
Yes	Gall stones		Open	Boiled water	Yes	Water & soap		No			No	Yes	Yes	Yes	Yes	chronic cholecystitis with cholelithiasis	Non typhoid carrier
Yes	Gall stones		Open	Boiled water	No	Water & soap		No			No	Yes	Yes	Yes	Yes	chronic cholecystitis with cholelithiasis	Non typhoid carrier
Yes	Gall stones		Laparoscopic	Boiled water	Yes	Water & soap		No			No	Yes	No	Yes	Yes	acute and chronic cholecystitis	Non typhoid carrier
Yes	Gall stones		Laparoscopic	Boiled water	No	Water & soap		No			No	Yes	No	Yes	Yes	chronic cholecystitis with cholelithiasis	Non typhoid carrier
Yes	Gall stones		Laparoscopic	Boiled water	Yes	Water & soap		No			No	Yes	No	Yes	Yes	NA	Non typhoid carrier
Yes	Gall stones		Open	Boiled water	Yes	Water & soap		No			No	Yes	No	No	Yes	chronic cholecystitis	Non typhoid carrier
Yes	Gall stones		Open	Boiled water	Yes	Water & soap		No			No	Yes	Yes	Yes	Yes	chronic cholecystitis with cholelithiasis	Non typhoid carrier
Yes	Chronic Cholecystitis		Open	Boiled water	Yes	Water & soap		No			No	Yes	Yes	Yes	Yes	chronic cholecystitis with cholelithiasis	Non typhoid carrier
Yes	Gall stones		Open	Boiled water	Yes	Water & soap		No			No	Yes	Yes	Yes	Yes	NA	Non typhoid carrier
Yes	Gall stones		Laparoscopic	Boiled water	Yes	Water & soap		No			No	Yes	Yes	Yes	Yes	NA	Non typhoid carrier
Yes	Gall stones		Laparoscopic	Boiled water	Yes	Water & soap		No			No	Yes	Yes	Yes	Yes	NA	Non typhoid carrier
Yes	Gall stones		Laparoscopic	Boiled water	Yes	Water & soap		No			No	Yes	Yes	Yes	Yes	NA	Non typhoid carrier
Yes	Gall stones		Laparoscopic	Boiled water	Yes	Water & soap		No			No	Yes	Yes	Yes	Yes	NA	Non typhoid carrier
Yes	Gall stones		Open	Boiled water	Yes	Water & soap		No			No	Yes	Yes	Yes	Yes	NA	Non typhoid carrier
Yes	Gall stones		Laparoscopic	Boiled water	Yes	Water & soap		No			No	Yes	Yes	Yes	Yes	chronic cholecystitis with cholelithiasis	Non typhoid carrier
Yes	Gall stones		Laparoscopic	Others, please specify	Yes	Water & soap		No			No	Yes	Yes	Yes	Yes	chronic cholecystitis with cholelithiasis	Non typhoid carrier
Yes	Gall stones		Laparoscopic	Others, please specify	Yes	Water & soap		Yes	No		No	Yes	Yes	Yes	Yes	chronic cholecystitis with cholelithiasis	Non typhoid carrier
Yes	Gall stones		Laparoscopic	Others, please specify	Yes	Water & soap		No			No	Yes	Yes	Yes	Yes	chronic cholecystitis with cholelithiasis	Non typhoid carrier
Yes	Gall stones		Open	Boiled water	Yes	Water & soap		No			No	Yes	Yes	Yes	Yes	NA	Non typhoid carrier
Yes	Gall stones		Laparoscopic	Others, please specify	Yes	Water & soap		No			No	Yes	No	Yes	Yes	NA	Non typhoid carrier
Yes	Gall stones		Laparoscopic	Others, please specify	Yes	Water & soap		No			No	Yes	Yes	Yes	Yes	chronic cholecystitis	Non typhoid carrier
Yes	Gall stones		Open	Boiled water	Yes	Water & soap		No			No	Yes	No	Yes	Yes	chronic cholecystitis with cholelithiasis	Non typhoid carrier
Yes	Gall stones		Laparoscopic	Boiled water	Yes	Water & soap		No			No	Yes	No	Yes	Yes	chronic cholecystitis	Non typhoid carrier
Yes	Gall stones		Open	Others, please specify	Yes	Water & soap		No			No	Yes	No	Yes	Yes	NA	Non typhoid carrier
Yes	Gall stones		Open	Boiled water	Yes	Water & soap		No			No	Yes	Yes	Yes	Yes	NA	Non typhoid carrier
Yes	Gall stones		Open	Bottled water (specify brand name)	Yes	Water & soap		No			No	Yes	Yes	Yes	Yes	NA	Non typhoid carrier
Yes	Gall stones		Laparoscopic	Others, please specify	Yes	Water & soap		Yes	Yes	88	No	Yes	No	Yes	Yes	chronic cholecystitis with cholelithiasis	Non typhoid carrier
Yes	Gall stones		Laparoscopic	Boiled water	Yes	Water & soap		No			No	Yes	No	Yes	Yes	NA	Non typhoid carrier
Yes	Gall stones		Laparoscopic	Boiled water	Yes	Water & soap		No			No	Yes	Yes	Yes	Yes	chronic cholecystitis	Non typhoid carrier
Yes	Gall stones		Open	Boiled water	Yes	Water & soap		No			No	Yes	No	Yes	Yes	NA	Non typhoid carrier
Yes	Gall stones		Laparoscopic	Boiled water	Yes	Water & soap		No			No	Yes	No	Yes	Yes	chronic cholecystitis	Non typhoid carrier
Yes	Gall stones		Laparoscopic	Others, please specify	Yes	Water & soap		No			No	Yes	No	Yes	Yes	NA	Non typhoid carrier
Yes	Gall stones		Laparoscopic	Boiled water	Yes	Water & soap		No			No	Yes	Yes	No	Yes	NA	Non typhoid carrier
Yes	Gall stones		Laparoscopic	Others, please specify	Yes	Water & soap		No			No	Yes	No	Yes	Yes	NA	Non typhoid carrier
Yes	Gall stones		Laparoscopic	Others, please specify	Yes	Water & soap		No			No	Yes	No	Yes	Yes	NA	Non typhoid carrier
Yes	Gall stones		Laparoscopic	Others, please specify	Yes	Water & soap		No			No	Yes	Yes	Yes	Yes	chronic cholecystitis	Non typhoid carrier
Yes	Gall stones		Open	Boiled water	Yes	Water & soap		No			No	Yes	Yes	Yes	Yes	chronic cholecystitis	Non typhoid carrier
Yes	Gall stones		Laparoscopic	Others, please specify	Yes	Water & soap		No			No	Yes	No	Yes	Yes	chronic cholecystitis with cholelithiasis	Non typhoid carrier
Yes	Chronic Cholecystitis		Laparoscopic	Others, please specify	Yes	Water & soap		No			No	Yes	No	No	Yes	chronic cholecystitis	Non typhoid carrier
Yes	Gall stones		Laparoscopic	Others, please specify	Yes	Water & soap		No			No	Yes	Yes	Yes	Yes	chronic cholecystitis with cholelithiasis	Non typhoid carrier
Yes	Gall stones		Open	Others, please specify	Yes	Water & soap		No			No	Yes	Yes	Yes	Yes	chronic cholecystitis with cholelithiasis	Non typhoid carrier
Yes	Gall stones		Laparoscopic	Boiled water	Yes	Water & soap		No			No	Yes	Yes	Yes	Yes	chronic cholecystitis with cholelithiasis	Non typhoid carrier
Yes	Gall stones		Laparoscopic	Others, please specify	Yes	Water & soap		No			No	Yes	Yes	Yes	Yes	chronic cholecystitis with cholelithiasis	Non typhoid carrier
Yes	Gall stones		Laparoscopic	Boiled water	Yes	Water & soap		No			No	Yes	Yes	Yes	Yes	chronic cholecystitis with cholelithiasis	Non typhoid carrier
Yes	Gall stones		Laparoscopic	Others, please specify	Yes	Water & soap		No			No	Yes	Yes	Yes	Yes	chronic cholecystitis with cholelithiasis	Non typhoid carrier
Yes	Gall stones		Laparoscopic	Others, please specify	Yes	Water & soap		No			No	Yes	Yes	Yes	Yes	chronic cholecystitis with cholelithiasis	Non typhoid carrier
Yes	Gall stones		Laparoscopic	Others, please specify	Yes	Water & soap		No			No	Yes	Yes	Yes	Yes	chronic cholecystitis with cholelithiasis	Non typhoid carrier
Yes	Gall stones		Laparoscopic	Others, please specify	Yes	Water & soap		Yes	Yes	88	No	Yes	Yes	Yes	Yes	chronic cholecystitis with cholelithiasis	Non typhoid carrier
Yes	Gall stones		Open	Others, please specify	Yes	Water & soap		No			No	Yes	Yes	Yes	Yes	chronic cholecystitis with cholelithiasis	Non typhoid carrier
Yes	Chronic Cholecystitis		Open	Boiled water	Yes	Water & soap		No			No	Yes	Yes	No	Yes	NA	Non typhoid carrier
Yes	Gall stones		Laparoscopic	Boiled water	Yes	Water & soap		No			No	Yes	Yes	Yes	Yes	chronic cholecystitis with cholelithiasis	Non typhoid carrier
Yes	Gall stones		Laparoscopic	Others, please specify	Yes	Water & soap		No			No	Yes	Yes	Yes	Yes	chronic cholecystitis with cholelithiasis	Non typhoid carrier
Yes	Gall stones		Laparoscopic	Others, please specify	Yes	Water & soap		No			No	Yes	Yes	Yes	Yes	chronic cholecystitis with cholelithiasis	Non typhoid carrier
Yes	Gall stones		Laparoscopic	Others, please specify	Yes	Water & soap		Yes	No		No	Yes	Yes	Yes	Yes	chronic cholecystitis with cholelithiasis	Non typhoid carrier
Yes	Gall stones		Laparoscopic	Others, please specify	Yes	Water & soap		No			No	Yes	Yes	Yes	Yes	chronic cholecystitis with cholelithiasis	Non typhoid carrier
Yes	Gall stones		Open	Others, please specify	Yes	Water & soap		No			No	Yes	Yes	Yes	Yes	NA	Non typhoid carrier
Yes	Chronic Cholecystitis		Laparoscopic	Others, please specify	Yes	Water & soap		No			No	Yes	No	No	Yes	NA	Non typhoid carrier
Yes	Gall stones		Laparoscopic	Others, please specify	Yes	Water & soap		No			No	Yes	No	Yes	Yes	chronic cholecystitis with cholelithiasis	Non typhoid carrier
Yes	Gall stones		Laparoscopic	Others, please specify	Yes	Water & soap		Yes	No		No	Yes	No	Yes	Yes	chronic cholecystitis with cholelithiasis	Non typhoid carrier
Yes	Gall stones		Laparoscopic	Boiled water	Yes	Water & soap		No			No	Yes	Yes	Yes	Yes	chronic cholecystitis with cholelithiasis	Non typhoid carrier
Yes	Gall stones		Laparoscopic	Others, please specify	Yes	Water & soap		No			No	Yes	Yes	Yes	Yes	chronic cholecystitis with cholelithiasis	Non typhoid carrier
Yes	Chronic Cholecystitis		Laparoscopic	Others, please specify	Yes	Water & soap		No			No	Yes	Yes	No	Yes	chronic cholecystitis with cholelithiasis	Non typhoid carrier
Yes	Chronic Cholecystitis		Laparoscopic	Others, please specify	Yes	Water & soap		No			No	Yes	No	No	Yes	chronic cholecystitis	Non typhoid carrier
Yes	Chronic Cholecystitis		Laparoscopic	Others, please specify	Yes	Water & soap		No			No	Yes	Yes	No	Yes	chronic cholecystitis	Non typhoid carrier
Yes	Chronic Cholecystitis		Laparoscopic	Others, please specify	Yes	Water & soap		No			No	Yes	No	Yes	Yes	chronic cholecystitis with cholelithiasis	Non typhoid carrier
Yes	Chronic Cholecystitis		Laparoscopic	Boiled water	Yes	Water & soap		No			No	Yes	Yes	Yes	Yes	NA	Non typhoid carrier
Yes	Chronic Cholecystitis		Laparoscopic	Boiled water	Yes	Water & soap		No			No	Yes	Yes	Yes	Yes	NA	Non typhoid carrier
Yes	Gall stones		Laparoscopic	Others, please specify	Yes	Water & soap		No			No	Yes	No	Yes	Yes	chronic cholecystitis with cholelithiasis	Non typhoid carrier
Yes	Gall stones		Laparoscopic	Others, please specify	Yes	Water & soap		No			No	Yes	Yes	Yes	Yes	chronic cholecystitis with cholelithiasis	Non typhoid carrier
Yes	Gall stones		Laparoscopic	Others, please specify	Yes	Water & soap		No			No	Yes	Yes	Yes	Yes	NA	Non typhoid carrier
Yes	Gall stones		Laparoscopic	Others, please specify	Yes	Water & soap		No			No	Yes	Yes	Yes	Yes	NA	Non typhoid carrier
Yes	Gall stones		Laparoscopic	Others, please specify	Yes	Water & soap		No			No	Yes	Yes	Yes	Yes	NA	Non typhoid carrier
Yes	Gall stones		Laparoscopic	Others, please specify	Yes	Water & soap		No			No	Yes	No	Yes	Yes	chronic cholecystitis with cholelithiasis	Non typhoid carrier
Yes	Gall stones		Open	Others, please specify	Yes	Water & soap		No			No	Yes	No	Yes	Yes	acute and chronic cholecystitis	Non typhoid carrier
Yes	Others, please specify	Pus in gall bladder	Open	Others, please specify	No	Water & soap		No			No	Yes	No	No	Yes	NA	Non typhoid carrier
Yes	Chronic Cholecystitis		Laparoscopic	Boiled water	Yes	Water & soap		Yes	Yes	88	No	Yes	Yes	Yes	Yes	chronic cholecystitis with cholelithiasis	Non typhoid carrier
Yes	Gall stones		Laparoscopic	Others, please specify	Yes	Water & soap		No			No	Yes	Yes	Yes	Yes	NA	Non typhoid carrier
Yes	Gall stones		Laparoscopic	Boiled water	Yes	Water & soap		No			No	Yes	Yes	Yes	Yes	chronic cholecystitis with cholelithiasis	Non typhoid carrier
Yes	Gall stones		Laparoscopic	Others, please specify	Yes	Water & soap		No			No	Yes	No	No	Yes	chronic cholecystitis with cholelithiasis	Non typhoid carrier
Yes	Chronic Cholecystitis		Open	Others, please specify	Yes	Water & soap		No			No	Yes	Yes	Yes	Yes	chronic cholecystitis with cholelithiasis	Non typhoid carrier
Yes	Gall stones		Open	Others, please specify	Yes	Water & soap		Yes	Yes	88	No	Yes	No	Yes	Yes	NA	Non typhoid carrier
Yes	Chronic Cholecystitis		Laparoscopic	Others, please specify	Yes	Water & soap		No			No	Yes	Yes	Yes	Yes	chronic cholecystitis	Non typhoid carrier
Yes	Chronic Cholecystitis		Laparoscopic	Boiled water	Yes	Water & soap		No			No	Yes	Yes	No	Yes	NA	Non typhoid carrier
Yes	Chronic Cholecystitis		Laparoscopic	Others, please specify	Yes	Water & soap		No			No	Yes	Yes	Yes	Yes	chronic cholecystitis with cholelithiasis	Non typhoid carrier
Yes	Gall stones		Laparoscopic	Others, please specify	Yes	Water & soap		No			No	Yes	Yes	Yes	Yes	NA	Non typhoid carrier
Yes	Gall stones		Laparoscopic	Others, please specify	Yes	Water & soap		No			No	Yes	Yes	Yes	Yes	chronic cholecystitis with cholelithiasis	Non typhoid carrier
Yes	Gall stones		Laparoscopic	Boiled water	Yes	Water & soap		No			No	Yes	Yes	Yes	Yes	chronic cholecystitis with cholelithiasis	Non typhoid carrier
Yes	Gall stones		Laparoscopic	Others, please specify	Yes	Water & soap		No			No	Yes	Yes	Yes	Yes	chronic cholecystitis with cholelithiasis	Non typhoid carrier
Yes	Gall stones		Laparoscopic	Boiled water	Yes	Water & soap		No			No	Yes	No	Yes	Yes	chronic cholecystitis with cholelithiasis	Non typhoid carrier
Yes	Gall stones		Laparoscopic	Others, please specify	Yes	Water & soap		No			No	Yes	No	Yes	Yes	NA	Non typhoid carrier
Yes	Gall stones		Laparoscopic	Others, please specify	Yes	Water & soap		No			No	Yes	Yes	Yes	Yes	chronic cholecystitis	Non typhoid carrier
Yes	Chronic Cholecystitis		Laparoscopic	Others, please specify	Yes	Water & soap		No			No	Yes	Yes	No	Yes	chronic cholecystitis with cholelithiasis	Non typhoid carrier
Yes	Gall stones		Laparoscopic	Others, please specify	Yes	Water & soap		No			No	Yes	No	Yes	Yes	chronic cholecystitis with cholelithiasis	Non typhoid carrier
Yes	Chronic Cholecystitis		Open	Others, please specify	Yes	Water & soap		No			No	Yes	Yes	No	Yes	chronic cholecystitis with cholelithiasis	Non typhoid carrier
Yes	Gall stones		Laparoscopic	Boiled water	Yes	Water & soap		No			No	Yes	Yes	Yes	Yes	chronic cholecystitis with cholelithiasis	Non typhoid carrier
Yes	Gall stones		Laparoscopic	Boiled water	Yes	Water & soap		No			No	Yes	Yes	Yes	Yes	chronic cholecystitis with cholelithiasis	Non typhoid carrier
Yes	Chronic Cholecystitis		Laparoscopic	Others, please specify	Yes	Water & soap		No			No	Yes	Yes	No	Yes	chronic cholecystitis with cholelithiasis	Non typhoid carrier
Yes	Chronic Cholecystitis		Laparoscopic	Others, please specify	Yes	Water & soap		No			No	Yes	Yes	Yes	Yes	chronic cholecystitis with cholelithiasis	Non typhoid carrier
Yes	Gall stones		Open	Others, please specify	Yes	Water & soap		No			No	Yes	Yes	Yes	Yes	chronic cholecystitis with cholelithiasis	Non typhoid carrier
Yes	Gall stones		Open	Others, please specify	Yes	Water & soap		No			No	Yes	Yes	Yes	Yes	chronic cholecystitis	Non typhoid carrier
Yes	Gall stones		Laparoscopic	Boiled water	Yes	Water & soap		No			No	Yes	Yes	Yes	Yes	chronic cholecystitis with cholelithiasis	Non typhoid carrier
Yes	Gall stones		Laparoscopic	Others, please specify	Yes	Water & soap		No			No	Yes	Yes	Yes	Yes	chronic cholecystitis	Non typhoid carrier
Yes	Gall stones		Laparoscopic	Boiled water	Yes	Water & soap		No			No	Yes	No	Yes	Yes	acute and chronic cholecystitis	Non typhoid carrier
Yes	Gall stones		Laparoscopic	Boiled water	Yes	Water & soap		No			No	Yes	Yes	Yes	Yes	chronic cholecystitis with cholelithiasis	Non typhoid carrier
Yes	Gall stones		Laparoscopic	Others, please specify	Yes	Water & soap		No			No	Yes	No	Yes	Yes	chronic cholecystitis	Non typhoid carrier
Yes	Gall stones		Laparoscopic	Others, please specify	Yes	Water & soap		No			No	Yes	Yes	Yes	Yes	chronic cholecystitis with cholelithiasis	Non typhoid carrier
Yes	Gall stones		Laparoscopic	Others, please specify	Yes	Water & soap		No			No	Yes	Yes	Yes	Yes	chronic cholecystitis with cholelithiasis	Non typhoid carrier
Yes	Gall stones		Laparoscopic	Others, please specify	Yes	Water & soap		No			No	Yes	Yes	Yes	Yes	chronic cholecystitis with cholelithiasis	Non typhoid carrier
Yes	Gall stones		Laparoscopic	Others, please specify	Yes	Water & soap		No			No	Yes	No	Yes	Yes	NA	Non typhoid carrier
Yes	Chronic Cholecystitis		Laparoscopic	Others, please specify	Yes	Water & soap		No			No	Yes	Yes	No	Yes	NA	Non typhoid carrier
Yes	Gall stones		Laparoscopic	Others, please specify	Yes	Water & soap		No			No	Yes	No	Yes	Yes	acute and chronic cholecystitis	Non typhoid carrier
Yes	Gall stones		Laparoscopic	Others, please specify	Yes	Water & soap		No			No	Yes	No	Yes	Yes	NA	Non typhoid carrier
Yes	Gall stones		Laparoscopic	Others, please specify	Yes	Water & soap		No			No	Yes	Yes	Yes	Yes	chronic cholecystitis with cholelithiasis	Non typhoid carrier
Yes	Gall stones		Laparoscopic	Others, please specify	Yes	Water & soap		No			No	Yes	Yes	Yes	Yes	chronic cholecystitis with cholelithiasis	Non typhoid carrier
Yes	Gall stones		Laparoscopic	Boiled water	No	Water & soap		No			No	Yes	No	Yes	Yes	chronic cholecystitis	Non typhoid carrier
Yes	Gall stones		Laparoscopic	Boiled water	Yes	Water & soap		No			No	Yes	No	Yes	Yes	chronic cholecystitis with cholelithiasis	Non typhoid carrier
Yes	Gall stones		Laparoscopic	Boiled water	Yes	Water & soap		No			No	Yes	No	No	Yes	NA	Non typhoid carrier
Yes	Gall stones		Open	Boiled water	Yes	Water & soap		No			No	Yes	Yes	No	Yes	chronic cholecystitis with cholelithiasis	Non typhoid carrier
Yes	Gall stones		Laparoscopic	Others, please specify	Yes	Water & soap		No			No	Yes	Yes	Yes	Yes	NA	Non typhoid carrier
Yes	Gall stones		Laparoscopic	Boiled water	Yes	Water & soap		No			No	Yes	Yes	Yes	Yes	chronic cholecystitis	Non typhoid carrier
Yes	Gall stones		Laparoscopic	Boiled water	Yes	Water & soap		No			No	Yes	Yes	Yes	Yes	chronic cholecystitis with cholelithiasis	Non typhoid carrier
Yes	Gall stones		Laparoscopic	Boiled water	Yes	Water & soap		No			No	Yes	No	Yes	Yes	chronic cholecystitis with cholelithiasis	Non typhoid carrier
Yes	Gall stones		Laparoscopic	Boiled water	Yes	Water & soap		No			No	Yes	No	Yes	Yes	xanthogranulomatous cholecystitis	Non typhoid carrier
Yes	Gall stones		Open	Boiled water	Yes	Water & soap		No			No	Yes	Yes	Yes	Yes	NA	Non typhoid carrier
Yes	Gall stones		Laparoscopic	Others, please specify	Yes	Water & soap		No			No	Yes	No	Yes	Yes	chronic cholecystitis with cholelithiasis	Non typhoid carrier
Yes	Gall stones		Laparoscopic	Others, please specify	Yes	Water & soap		No			No	Yes	No	Yes	Yes	chronic cholecystitis with cholelithiasis	Non typhoid carrier
Yes	Gall stones		Laparoscopic	Others, please specify	Yes	Water & soap		No			No	Yes	Yes	Yes	Yes	chronic cholecystitis with cholelithiasis	Non typhoid carrier
Yes	Gall stones		Laparoscopic	Others, please specify	Yes	Water & soap		No			No	Yes	Yes	Yes	Yes	chronic cholecystitis with cholelithiasis	Non typhoid carrier
Yes	Gall stones		Laparoscopic	Boiled water	Yes	Water & soap		No			No	Yes	Yes	Yes	Yes	chronic cholecystitis	Non typhoid carrier
Yes	Gall stones		Laparoscopic	Others, please specify	Yes	Water & soap		No			No	Yes	Yes	Yes	Yes	chronic cholecystitis with cholelithiasis	Non typhoid carrier
Yes	Gall stones		Laparoscopic	Others, please specify	Yes	Water & soap		No			No	Yes	No	Yes	Yes	NA	Non typhoid carrier
Yes	Gall stones		Open	Boiled water	Yes	Water & soap		No			No	Yes	Yes	Yes	Yes	chronic cholecystitis with cholelithiasis	Non typhoid carrier
Yes	Gall stones		Laparoscopic	Others, please specify	Yes	Water & soap		No			No	Yes	Yes	Yes	Yes	chronic cholecystitis with cholelithiasis	Non typhoid carrier
Yes	Gall stones		Open	Boiled water	Yes	Water & soap		No			No	Yes	Yes	Yes	Yes	chronic cholecystitis with cholelithiasis	Non typhoid carrier
Yes	Gall stones		Laparoscopic	Others, please specify	Yes	Water & soap		Yes	Yes	99	No	Yes	Yes	Yes	Yes	NA	Non typhoid carrier
Yes	Gall stones		Laparoscopic	Others, please specify	Yes	Water & soap		No			No	Yes	No	Yes	Yes	chronic cholecystitis with cholelithiasis	Non typhoid carrier
Yes	Gall stones		Laparoscopic	Others, please specify	Yes	Water & soap		No			No	Yes	No	Yes	Yes	NA	Non typhoid carrier
Yes	Gall stones		Laparoscopic	Others, please specify	Yes	Water & soap		No			No	Yes	Yes	Yes	Yes	NA	Non typhoid carrier
Yes	Gall stones		Laparoscopic	Others, please specify	Yes	Water & soap		No			No	Yes	No	Yes	Yes	chronic cholecystitis	Non typhoid carrier
Yes	Gall stones		Laparoscopic	Others, please specify	Yes	Water & soap		No			No	Yes	No	Yes	Yes	NA	Non typhoid carrier
Yes	Gall stones		Laparoscopic	Others, please specify	Yes	Water & soap		No			No	Yes	Yes	Yes	Yes	NA	Non typhoid carrier
Yes	Gall stones		Laparoscopic	Others, please specify	Yes	Water & soap		No			No	Yes	Yes	Yes	Yes	chronic cholecystitis with cholelithiasis	Non typhoid carrier
Yes	Gall stones		Laparoscopic	Others, please specify	Yes	Water & soap		No			No	Yes	Yes	Yes	Yes	chronic cholecystitis with cholelithiasis	Non typhoid carrier
Yes	Chronic Cholecystitis		Open	Others, please specify	Yes	Water & soap		No			No	Yes	No	No	Yes	chronic cholecystitis	Non typhoid carrier
Yes	Gall stones		Laparoscopic	Others, please specify	Yes	Water & soap		No			No	Yes	Yes	Yes	Yes	chronic cholecystitis	Non typhoid carrier
Yes	Chronic Cholecystitis		Laparoscopic	Others, please specify	Yes	Water & soap		No			No	Yes	No	No	Yes	chronic cholecystitis with cholelithiasis	Non typhoid carrier
Yes	Gall stones		Laparoscopic	Bottled water (specify brand name)	Yes	Water & soap		No			No	Yes	No	Yes	Yes	chronic cholecystitis with cholelithiasis	Non typhoid carrier
Yes	Gall stones		Laparoscopic	Boiled water	Yes	Water & soap		No			No	Yes	No	Yes	Yes	xanthogranulomatous cholecystitis	Non typhoid carrier
Yes	Gall stones		Laparoscopic	Boiled water	Yes	Water & soap		Yes	Yes	3	No	Yes	No	Yes	Yes	chronic cholecystitis	Non typhoid carrier
Yes	Gall stones		Laparoscopic	Others, please specify	Yes	Water & soap		No			No	Yes	Yes	Yes	Yes	chronic cholecystitis with cholelithiasis	Non typhoid carrier
Yes	Gall stones		Laparoscopic	Boiled water	Yes	Water & soap		No			No	Yes	Yes	Yes	Yes	chronic cholecystitis with cholelithiasis	Non typhoid carrier
Yes	Gall stones		Laparoscopic	Others, please specify	Yes	Water & soap		No			No	Yes	Yes	Yes	Yes	chronic cholecystitis with cholelithiasis	Non typhoid carrier
Yes	Gall stones		Open	Boiled water	Yes	Water & soap		No			No	Yes	Yes	Yes	Yes	chronic cholecystitis with cholelithiasis	Non typhoid carrier
Yes	Chronic Cholecystitis		Laparoscopic	Boiled water	Yes	Water & soap		Yes	Yes	15	No	Yes	Yes	No	Yes	NA	Non typhoid carrier
Yes	Gall stones		Laparoscopic	Others, please specify	Yes	Water & soap		No			No	Yes	No	Yes	Yes	chronic cholecystitis with cholelithiasis	Non typhoid carrier
Yes	Gall stones		Laparoscopic	Boiled water	Yes	Water & soap		No			No	Yes	No	Yes	Yes	chronic cholecystitis with cholelithiasis	Non typhoid carrier
Yes	Gall stones		Laparoscopic	Boiled water	Yes	Water & soap		No			No	Yes	No	Yes	Yes	NA	Non typhoid carrier
Yes	Gall stones		Laparoscopic	Boiled water	Yes	Water & soap		No			No	Yes	No	Yes	Yes	NA	Non typhoid carrier
Yes	Gall stones		Laparoscopic	Boiled water	Yes	Water & soap		No			No	Yes	No	Yes	Yes	xanthogranulomatous cholecystitis	Non typhoid carrier
Yes	Others, please specify	Gall Stone	Open	Others, please specify	Yes	Water & soap		No			No	Yes	No	No	Yes	chronic cholecystitis	Non typhoid carrier
Yes	Gall stones		Laparoscopic	Others, please specify	Yes	Water & soap		No			No	Yes	Yes	Yes	Yes	chronic cholecystitis with cholelithiasis	Non typhoid carrier
Yes	Gall stones		Laparoscopic	Boiled water	Yes	Water & soap		No			No	Yes	Yes	Yes	Yes	chronic cholecystitis with cholelithiasis	Non typhoid carrier
Yes	Gall stones		Laparoscopic	Others, please specify	Yes	Water & soap		No			No	Yes	Yes	Yes	Yes	chronic cholecystitis with cholelithiasis	Non typhoid carrier
Yes	Gall stones		Laparoscopic	Others, please specify	Yes	Water & soap		No			No	Yes	No	Yes	Yes	chronic cholecystitis with cholelithiasis	Non typhoid carrier
Yes	Gall stones		Laparoscopic	Others, please specify	Yes	Water & soap		No			No	Yes	Yes	Yes	Yes	NA	Non typhoid carrier
Yes	Gall stones		Open	Others, please specify	Yes	Water & soap		No			No	Yes	Yes	Yes	Yes	chronic cholecystitis with cholelithiasis	Non typhoid carrier
Yes	Gall stones		Laparoscopic	Boiled water	Yes	Water & soap		No			No	Yes	Yes	Yes	Yes	chronic cholecystitis with cholelithiasis	Non typhoid carrier
Yes	Gall stones		Open	Others, please specify	Yes	Water & soap		No			No	Yes	No	Yes	Yes	NA	Non typhoid carrier
Yes	Gall stones		Laparoscopic	Others, please specify	Yes	Water & soap		No			No	Yes	Yes	Yes	Yes	NA	Non typhoid carrier
Yes	Gall stones		Open	Others, please specify	Yes	Water & soap		No			No	Yes	Yes	Yes	Yes	chronic cholecystitis with cholelithiasis	Non typhoid carrier
Yes	Gall stones		Laparoscopic	Others, please specify	Yes	Water & soap		No			No	Yes	No	No	Yes	NA	Non typhoid carrier
Yes	Gall stones		Laparoscopic	Boiled water	Yes	Water & soap		No			No	Yes	Yes	Yes	Yes	NA	Non typhoid carrier
Yes	Gall stones		Laparoscopic	Others, please specify	Yes	Water & soap		No			No	Yes	Yes	Yes	Yes	chronic cholecystitis with cholelithiasis	Non typhoid carrier
Yes	Gall stones		Laparoscopic	Boiled water	Yes	Water & soap		No			No	Yes	Yes	Yes	Yes	chronic cholecystitis with cholelithiasis	Non typhoid carrier
Yes	Gall stones		Laparoscopic	Others, please specify	Yes	Water & soap		Yes	Yes	10	No	Yes	No	Yes	Yes	chronic cholecystitis with cholelithiasis	Non typhoid carrier
Yes	Chronic Cholecystitis		Laparoscopic	Others, please specify	Yes	Water & soap		No			No	Yes	Yes	No	Yes	chronic cholecystitis with cholelithiasis	Non typhoid carrier
Yes	Gall stones		Laparoscopic	Others, please specify	Yes	Water & soap		No			No	Yes	Yes	Yes	Yes	chronic cholecystitis with cholelithiasis	Non typhoid carrier
Yes	Gall stones		Laparoscopic	Others, please specify	Yes	Water & soap		No			No	Yes	Yes	Yes	Yes	chronic cholecystitis with cholelithiasis	Non typhoid carrier
Yes	Gall stones		Open	Others, please specify	Yes	Water & soap		No			No	Yes	No	Yes	Yes	NA	Non typhoid carrier
Yes	Gall stones		Laparoscopic	Others, please specify	Yes	Water & soap		No			No	Yes	Yes	Yes	Yes	chronic cholecystitis with cholelithiasis	Non typhoid carrier
Yes	Gall stones		Laparoscopic	Boiled water	Yes	Water & soap		No			No	Yes	Yes	Yes	Yes	chronic cholecystitis with cholelithiasis	Non typhoid carrier
Yes	Gall stones		Laparoscopic	Others, please specify	Yes	Water & soap		No			No	Yes	Yes	Yes	Yes	chronic cholecystitis with cholelithiasis	Non typhoid carrier
Yes	Gall stones		Laparoscopic	Boiled water	Yes	Water & soap		No			No	Yes	Yes	Yes	Yes	chronic cholecystitis with cholelithiasis	Non typhoid carrier
Yes	Gall stones		Open	Others, please specify	Yes	Water & soap		No			No	Yes	Yes	Yes	Yes	chronic cholecystitis with cholelithiasis	Non typhoid carrier
Yes	Gall stones		Laparoscopic	Boiled water	Yes	Water & soap		No			No	Yes	Yes	Yes	Yes	chronic cholecystitis with cholelithiasis	Non typhoid carrier
Yes	Gall stones		Laparoscopic	Boiled water	Yes	Water & soap		No			No	Yes	Yes	Yes	Yes	chronic cholecystitis with cholelithiasis	Non typhoid carrier
Yes	Chronic Cholecystitis		Open	Others, please specify	Yes	Water & soap		No			No	Yes	Yes	No	Yes	chronic cholecystitis with cholelithiasis	Non typhoid carrier
Yes	Gall stones		Laparoscopic	Bottled water (specify brand name)	Yes	Water & soap		No			No	Yes	No	Yes	Yes	NA	Non typhoid carrier
Yes	Gall stones		Laparoscopic	Others, please specify	Yes	Water & soap		No			No	Yes	Yes	Yes	Yes	chronic cholecystitis with cholelithiasis	Non typhoid carrier
Yes	Gall stones		Laparoscopic	Boiled water	Yes	Water & soap		No			No	Yes	Yes	Yes	Yes	NA	Non typhoid carrier
Yes	Gall stones		Laparoscopic	Boiled water	Yes	Water & soap		No			No	Yes	Yes	Yes	Yes	chronic cholecystitis with cholelithiasis	Non typhoid carrier
Yes	Gall stones		Open	Boiled water	Yes	Water & soap		No			No	Yes	Yes	Yes	Yes	chronic cholecystitis with cholelithiasis	Non typhoid carrier
Yes	Gall stones		Laparoscopic	Boiled water	Yes	Water & soap		No			No	Yes	No	Yes	Yes	NA	Non typhoid carrier
Yes	Gall stones		Laparoscopic	Boiled water	Yes	Water & soap		No			No	Yes	Yes	Yes	Yes	chronic cholecystitis with cholelithiasis	Non typhoid carrier
Yes	Gall stones		Open	Others, please specify	Yes	Water & soap		No			No	Yes	No	Yes	Yes	chronic cholecystitis with cholelithiasis	Non typhoid carrier
Yes	Gall stones		Laparoscopic	Others, please specify	Yes	Water & soap		No			No	Yes	No	Yes	Yes	chronic cholecystitis with cholelithiasis	Non typhoid carrier
Yes	Gall stones		Laparoscopic	Others, please specify	Yes	Water & soap		No			No	Yes	Yes	Yes	Yes	chronic cholecystitis with cholelithiasis	Non typhoid carrier
Yes	Gall stones		Laparoscopic	Others, please specify	Yes	Water & soap		No			No	Yes	Yes	Yes	Yes	NA	Non typhoid carrier
Yes	Gall stones		Laparoscopic	Others, please specify	Yes	Water & soap		No			No	Yes	No	Yes	Yes	chronic cholecystitis with cholelithiasis	Non typhoid carrier
Yes	Gall stones		Laparoscopic	Boiled water	Yes	Water & soap		No			No	Yes	Yes	Yes	Yes	NA	Non typhoid carrier
Yes	Gall stones		Laparoscopic	Others, please specify	Yes	Water & soap		No			No	Yes	Yes	Yes	Yes	chronic cholecystitis with cholelithiasis	Non typhoid carrier
Yes	Gall stones		Laparoscopic	Others, please specify	Yes	Water & soap		No			No	Yes	Yes	Yes	Yes	chronic cholecystitis with cholelithiasis	Non typhoid carrier
Yes	Chronic Cholecystitis		Laparoscopic	Boiled water	Yes	Water & soap		No			No	Yes	Yes	No	Yes	chronic cholecystitis with cholelithiasis	Non typhoid carrier
Yes	Gall stones		Laparoscopic	Boiled water	Yes	Water & soap		No			No	Yes	No	Yes	Yes	chronic cholecystitis with cholelithiasis	Non typhoid carrier
Yes	Gall stones		Laparoscopic	Boiled water	Yes	Water & soap		No			No	Yes	No	Yes	Yes	chronic cholecystitis with cholelithiasis	Non typhoid carrier
Yes	Gall stones		Laparoscopic	Others, please specify	Yes	Water & soap		No			No	Yes	Yes	Yes	Yes	chronic cholecystitis with cholelithiasis	Non typhoid carrier
Yes	Gall stones		Laparoscopic	Others, please specify	Yes	Water & soap		No			No	Yes	Yes	Yes	Yes	chronic cholecystitis with cholelithiasis	Non typhoid carrier
Yes	Gall stones		Laparoscopic	Others, please specify	Yes	Water & soap		No			No	Yes	Yes	Yes	Yes	chronic cholecystitis with cholelithiasis	Non typhoid carrier
Yes	Gall stones		Laparoscopic	Others, please specify	Yes	Water & soap		No			No	Yes	Yes	Yes	Yes	chronic cholecystitis with cholelithiasis	Non typhoid carrier
Yes	Gall stones		Laparoscopic	Boiled water	Yes	Water & soap		No			No	Yes	Yes	Yes	Yes	chronic cholecystitis with cholelithiasis	Non typhoid carrier
Yes	Gall stones		Laparoscopic	Boiled water	Yes	Water & soap		No			No	Yes	Yes	Yes	Yes	chronic cholecystitis with cholelithiasis	Non typhoid carrier
Yes	Gall stones		Laparoscopic	Others, please specify	Yes	Water & soap		No			No	Yes	Yes	Yes	Yes	chronic cholecystitis	Non typhoid carrier
Yes	Gall stones		Laparoscopic	Others, please specify	Yes	Water & soap		No			No	Yes	Yes	Yes	Yes	chronic cholecystitis with cholelithiasis	Non typhoid carrier
Yes	Gall stones		Laparoscopic	Others, please specify	Yes	Water & soap		No			No	Yes	Yes	Yes	Yes	chronic cholecystitis with cholelithiasis	Non typhoid carrier
Yes	Gall stones		Laparoscopic	Others, please specify	Yes	Water & soap		No			No	Yes	No	Yes	Yes	chronic cholecystitis with cholelithiasis	Non typhoid carrier
Yes	Gall stones		Laparoscopic	Boiled water	Yes	Water & soap		No			No	Yes	Yes	Yes	Yes	chronic cholecystitis with cholelithiasis	Non typhoid carrier
Yes	Gall stones		Laparoscopic	Others, please specify	Yes	Water & soap		No			No	Yes	No	No	Yes	chronic cholecystitis	Non typhoid carrier
Yes	Gall stones		Laparoscopic	Boiled water	Yes	Water & soap		No			No	Yes	No	Yes	Yes	chronic cholecystitis with cholelithiasis	Non typhoid carrier
Yes	Gall stones		Laparoscopic	Boiled water	Yes	Water & soap		No			Yes	Yes	Yes	Yes	Yes	chronic cholecystitis with cholelithiasis	Non typhoid carrier
Yes	Gall stones		Open	Others, please specify	Yes	Water & soap		No			No	Yes	No	Yes	Yes	chronic cholecystitis with cholelithiasis	Non typhoid carrier
Yes	Gall stones		Laparoscopic	Others, please specify	Yes	Water & soap		No			No	Yes	Yes	Yes	Yes	NA	Non typhoid carrier
Yes	Gall stones		Open	Others, please specify	Yes	Water & soap		No			No	Yes	Yes	Yes	Yes	chronic cholecystitis with cholelithiasis	Non typhoid carrier
Yes	Gall stones		Laparoscopic	Others, please specify	Yes	Water & soap		No			No	Yes	No	Yes	Yes	chronic cholecystitis with cholelithiasis	Non typhoid carrier
Yes	Gall stones		Laparoscopic	Boiled water	Yes	Water & soap		No			No	Yes	Yes	Yes	Yes	chronic cholecystitis with cholelithiasis	Non typhoid carrier
Yes	Gall stones		Laparoscopic	Boiled water	Yes	Water & soap		No			No	Yes	No	Yes	Yes	chronic cholecystitis with cholelithiasis	Non typhoid carrier
Yes	Gall stones		Laparoscopic	Boiled water	Yes	Water & soap		No			No	Yes	Yes	Yes	Yes	chronic cholecystitis with cholelithiasis	Non typhoid carrier
Yes	Gall stones		Laparoscopic	Boiled water	Yes	Water & soap		No			No	Yes	Yes	Yes	Yes	chronic cholecystitis with cholelithiasis	Non typhoid carrier
Yes	Gall stones		Laparoscopic	Others, please specify	Yes	Water & soap		No			No	Yes	Yes	Yes	Yes	chronic cholecystitis	Non typhoid carrier
Yes	Gall stones		Laparoscopic	Bottled water (specify brand name)	Yes	Water & soap		Yes	Yes	3	No	Yes	No	Yes	Yes	NA	Non typhoid carrier
Yes	Gall stones		Laparoscopic	Boiled water	Yes	Water & soap		No			No	Yes	Yes	Yes	Yes	chronic cholecystitis with cholelithiasis	Non typhoid carrier
Yes	Gall stones		Laparoscopic	Boiled water	Yes	Water & soap		No			No	Yes	No	Yes	Yes	chronic cholecystitis with cholelithiasis	Non typhoid carrier
Yes	Gall stones		Laparoscopic	Others, please specify	Yes	Water & soap		No			No	Yes	Yes	Yes	Yes	chronic cholecystitis with cholelithiasis	Non typhoid carrier
Yes	Gall stones		Laparoscopic	Others, please specify	Yes	Water & soap		No			No	Yes	Yes	Yes	Yes	NA	Non typhoid carrier
Yes	Gall stones		Laparoscopic	Others, please specify	Yes	Water & soap		No			No	Yes	No	Yes	Yes	xanthogranulomatous cholecystitis	Non typhoid carrier
Yes	Gall stones		Laparoscopic	Others, please specify	Yes	Water & soap		No			No	Yes	No	Yes	Yes	chronic cholecystitis with cholelithiasis	Non typhoid carrier
Yes	Gall stones		Laparoscopic	Others, please specify	Yes	Water & soap		No			No	Yes	Yes	Yes	Yes	chronic cholecystitis	Non typhoid carrier
Yes	Gall stones		Laparoscopic	Others, please specify	Yes	Water & soap		No			No	Yes	Yes	Yes	Yes	chronic cholecystitis	Non typhoid carrier
Yes	Gall stones		Laparoscopic	Boiled water	Yes	Water & soap		No			No	Yes	Yes	No	Yes	chronic cholecystitis	Non typhoid carrier
Yes	Gall stones		Laparoscopic	Others, please specify	Yes	Water & soap		No			No	Yes	No	Yes	Yes	NA	Non typhoid carrier
Yes	Gall stones		Laparoscopic	Others, please specify	Yes	Water & soap		No			No	Yes	Yes	Yes	Yes	chronic cholecystitis with cholelithiasis	Non typhoid carrier
Yes	Gall stones		Laparoscopic	Bottled water (specify brand name)	Yes	Water & soap		No			No	Yes	Yes	Yes	Yes	chronic cholecystitis with cholelithiasis	Non typhoid carrier
Yes	Gall stones		Laparoscopic	Boiled water	Yes	Water & soap		No			No	Yes	Yes	Yes	Yes	chronic cholecystitis with cholelithiasis	Non typhoid carrier
Yes	Gall stones		Laparoscopic	Others, please specify	Yes	Water & soap		No			No	Yes	No	Yes	Yes	chronic cholecystitis with cholelithiasis	Non typhoid carrier
Yes	Gall stones		Laparoscopic	Others, please specify	Yes	Water & soap		No			No	Yes	Yes	Yes	Yes	chronic cholecystitis with cholelithiasis	Non typhoid carrier
Yes	Gall stones		Laparoscopic	Boiled water	Yes	Water & soap		No			No	Yes	No	Yes	Yes	chronic cholecystitis with cholelithiasis	Non typhoid carrier
Yes	Gall stones		Laparoscopic	Others, please specify	Yes	Water & soap		No			No	Yes	No	Yes	Yes	chronic cholecystitis with cholelithiasis	Non typhoid carrier
Yes	Gall stones		Laparoscopic	Others, please specify	Yes	Water & soap		No			No	Yes	Yes	Yes	Yes	chronic cholecystitis with cholelithiasis	Non typhoid carrier
Yes	Gall stones		Laparoscopic	Boiled water	Yes	Water & soap		No			No	Yes	Yes	Yes	Yes	chronic cholecystitis with cholelithiasis	Non typhoid carrier
Yes	Gall stones		Laparoscopic	Others, please specify	Yes	Water & soap		No			No	Yes	Yes	Yes	Yes	chronic cholecystitis	Non typhoid carrier
Yes	Gall stones		Laparoscopic	Others, please specify	Yes	Water & soap		No			No	Yes	Yes	Yes	Yes	NA	Non typhoid carrier
Yes	Gall stones		Laparoscopic	Others, please specify	Yes	Water & soap		No			No	Yes	Yes	Yes	Yes	NA	Non typhoid carrier
Yes	Chronic Cholecystitis		Laparoscopic	Others, please specify	Yes	Water & soap		No			No	Yes	Yes	No	Yes	chronic cholecystitis	Non typhoid carrier
Yes	Gall stones		Laparoscopic	Others, please specify	Yes	Water & soap		No			No	Yes	Yes	Yes	Yes	chronic cholecystitis with cholelithiasis	Non typhoid carrier
Yes	Gall stones		Laparoscopic	Others, please specify	Yes	Water & soap		No			No	Yes	No	Yes	Yes	chronic cholecystitis with cholelithiasis	Non typhoid carrier
Yes	Gall stones		Laparoscopic	Others, please specify	Yes	Water & soap		No			No	Yes	Yes	Yes	Yes	chronic cholecystitis with cholelithiasis	Non typhoid carrier
Yes	Gall stones		Laparoscopic	Others, please specify	Yes	Water & soap		No			No	Yes	Yes	Yes	Yes	chronic cholecystitis with cholelithiasis	Non typhoid carrier
Yes	Gall stones		Laparoscopic	Others, please specify	Yes	Water & soap		No			No	Yes	No	Yes	Yes	chronic cholecystitis with cholelithiasis	Non typhoid carrier
Yes	Gall stones		Laparoscopic	Others, please specify	Yes	Water & soap		No			No	Yes	Yes	Yes	Yes	chronic cholecystitis with cholelithiasis	Non typhoid carrier
Yes	Gall stones		Laparoscopic	Others, please specify	Yes	Water & soap		Yes	Yes	15	No	Yes	No	Yes	Yes	NA	Non typhoid carrier
Yes	Gall stones		Laparoscopic	Others, please specify	Yes	Water & soap		Yes	Yes	88	No	Yes	Yes	Yes	Yes	chronic cholecystitis with cholelithiasis	Non typhoid carrier
Yes	Gall stones		Laparoscopic	Others, please specify	Yes	Water & soap		No			No	Yes	Yes	Yes	Yes	chronic cholecystitis with cholelithiasis	Non typhoid carrier
Yes	Gall stones		Laparoscopic	Boiled water	Yes	Water & soap		No			No	Yes	Yes	Yes	Yes	chronic cholecystitis with cholelithiasis	Non typhoid carrier
Yes	Gall stones		Laparoscopic	Others, please specify	Yes	Water & soap		No			No	Yes	Yes	Yes	Yes	cholelithiasis	Non typhoid carrier
Yes	Gall stones		Laparoscopic	Others, please specify	Yes	Water & soap		No			No	Yes	Yes	No	Yes	chronic cholecystitis	Non typhoid carrier
Yes	Gall stones		Laparoscopic	Others, please specify	Yes	Water & soap		No			No	Yes	Yes	Yes	Yes	chronic cholecystitis with cholelithiasis	Non typhoid carrier
Yes	Gall stones		Laparoscopic	Others, please specify	Yes	Water & soap		No			No	Yes	No	Yes	Yes	acute and chronic cholecystitis	Non typhoid carrier
Yes	Gall stones		Laparoscopic	Boiled water	Yes	Water & soap		No			No	Yes	No	Yes	Yes	chronic cholecystitis with cholelithiasis	Non typhoid carrier
Yes	Gall stones		Laparoscopic	Others, please specify	Yes	Water & soap		No			No	Yes	No	Yes	Yes	NA	Non typhoid carrier
Yes	Gall stones		Laparoscopic	Others, please specify	Yes	Water & soap		No			No	Yes	Yes	Yes	Yes	chronic cholecystitis with cholelithiasis	Non typhoid carrier
Yes	Gall stones		Laparoscopic	Others, please specify	Yes	Water & soap		No			No	Yes	No	Yes	Yes	chronic cholecystitis with cholelithiasis	Non typhoid carrier
Yes	Gall stones		Laparoscopic	Boiled water	Yes	Water & soap		No			No	Yes	Yes	Yes	Yes	chronic cholecystitis with cholelithiasis	Non typhoid carrier
Yes	Gall stones		Laparoscopic	Others, please specify	Yes	Water only		No			No	Yes	Yes	Yes	Yes	chronic cholecystitis	Non typhoid carrier
Yes	Gall stones		Laparoscopic	Boiled water	Yes	Water & soap		No			No	Yes	Yes	Yes	Yes	chronic cholecystitis with cholelithiasis	Non typhoid carrier
Yes	Gall stones		Laparoscopic	Others, please specify	Yes	Water & soap		No			No	Yes	Yes	Yes	Yes	chronic cholecystitis with cholelithiasis	Non typhoid carrier
Yes	Gall stones		Laparoscopic	Others, please specify	Yes	Water & soap		No			No	Yes	Yes	Yes	Yes	NA	Non typhoid carrier
Yes	Gall stones		Laparoscopic	Others, please specify	Yes	Water & soap		No			No	Yes	No	Yes	Yes	chronic cholecystitis with cholelithiasis	Non typhoid carrier
Yes	Gall stones		Laparoscopic	Others, please specify	Yes	Water & soap		No			No	Yes	Yes	Yes	Yes	NA	Non typhoid carrier
Yes	Gall stones		Laparoscopic	Others, please specify	Yes	Water & soap		No			No	Yes	Yes	Yes	Yes	chronic cholecystitis with cholelithiasis	Non typhoid carrier
Yes	Gall stones		Laparoscopic	Others, please specify	Yes	Water & soap		No			No	Yes	Yes	Yes	Yes	chronic cholecystitis with cholelithiasis	Non typhoid carrier
Yes	Gall stones		Laparoscopic	Boiled water	Yes	Water & soap		No			No	Yes	Yes	Yes	Yes	chronic cholecystitis with cholelithiasis	Non typhoid carrier
Yes	Gall stones		Laparoscopic	Others, please specify	Yes	Water & soap		No			No	Yes	No	Yes	Yes	Acute on chronic cholecystitis with cholesterolosis	Non typhoid carrier
Yes	Gall stones		Open	Others, please specify	Yes	Water & soap		No			No	Yes	No	Yes	Yes	NA	Non typhoid carrier
Yes	Gall stones		Laparoscopic	Others, please specify	Yes	Water & soap		No			No	Yes	Yes	Yes	Yes	chronic cholecystitis with cholelithiasis	Non typhoid carrier
Yes	Gall stones		Laparoscopic	Others, please specify	Yes	Water & soap		No			No	Yes	Yes	Yes	Yes	chronic cholecystitis with cholelithiasis	Non typhoid carrier
Yes	Gall stones		Laparoscopic	Others, please specify	Yes	Water & soap		No			No	Yes	Yes	Yes	Yes	chronic cholecystitis with cholelithiasis	Non typhoid carrier
Yes	Gall stones		Laparoscopic	Others, please specify	Yes	Water & soap		No			No	Yes	Yes	Yes	Yes	NA	Non typhoid carrier
Yes	Gall stones		Laparoscopic	Others, please specify	Yes	Water & soap		No			No	Yes	No	Yes	Yes	chronic cholecystitis with cholelithiasis	Non typhoid carrier
Yes	Gall stones		Laparoscopic	Others, please specify	Yes	Water & soap		No			No	Yes	Yes	Yes	Yes	chronic cholecystitis with cholelithiasis	Non typhoid carrier
Yes	Gall stones		Laparoscopic	Boiled water	Yes	Water & soap		No			No	Yes	Yes	Yes	Yes	chronic cholecystitis with cholelithiasis	Non typhoid carrier
Yes	Gall stones		Laparoscopic	Others, please specify	Yes	Water & soap		No			No	Yes	Yes	No	Yes	chronic cholecystitis	Non typhoid carrier
Yes	Gall stones		Laparoscopic	Others, please specify	Yes	Water & soap		No			No	Yes	Yes	Yes	Yes	chronic cholecystitis with cholelithiasis	Non typhoid carrier
Yes	Gall stones		Laparoscopic	Others, please specify	Yes	Water & soap		No			No	Yes	Yes	Yes	Yes	chronic cholecystitis with cholelithiasis	Non typhoid carrier
Yes	Gall stones		Laparoscopic	Boiled water	Yes	Water & soap		No			No	Yes	Yes	Yes	Yes	chronic cholecystitis with cholelithiasis	Non typhoid carrier
Yes	Gall stones		Laparoscopic	Others, please specify	Yes	Water & soap		No			No	Yes	Yes	Yes	Yes	chronic cholecystitis with cholelithiasis	Non typhoid carrier
Yes	Gall stones		Laparoscopic	Others, please specify	Yes	Water & soap		No			No	Yes	Yes	Yes	Yes	NA	Non typhoid carrier
Yes	Gall stones		Laparoscopic	Others, please specify	Yes	Water & soap		No			No	Yes	No	Yes	Yes	chronic cholecystitis with cholelithiasis	Non typhoid carrier
Yes	Gall stones		Laparoscopic	Others, please specify	Yes	Water & soap		No			No	Yes	Yes	Yes	Yes	chronic cholecystitis with cholelithiasis	Non typhoid carrier
Yes	Gall stones		Laparoscopic	Others, please specify	Yes	Water & soap		No			No	Yes	Yes	No	Yes	chronic cholecystitis	Non typhoid carrier
Yes	Gall stones		Laparoscopic	Others, please specify	Yes	Water & soap		No			No	Yes	Yes	Yes	Yes	chronic cholecystitis with cholelithiasis	Non typhoid carrier
Yes	Gall stones		Laparoscopic	Others, please specify	Yes	Water & soap		No			No	Yes	Yes	Yes	Yes	chronic cholecystitis with cholelithiasis	Non typhoid carrier
Yes	Gall stones		Laparoscopic	Others, please specify	Yes	Water & soap		No			No	Yes	Yes	No	Yes	chronic cholecystitis	Non typhoid carrier
Yes	Gall stones		Laparoscopic	Others, please specify	Yes	Water & soap		No			No	Yes	Yes	Yes	Yes	NA	Non typhoid carrier
Yes	Gall stones		Laparoscopic	Others, please specify	Yes	Water & soap		No			No	Yes	Yes	No	Yes	chronic cholecystitis	Non typhoid carrier
Yes	Gall stones		Laparoscopic	Boiled water	Yes	Water & soap		No			No	Yes	Yes	Yes	Yes	chronic cholecystitis with cholelithiasis	Non typhoid carrier
Yes	Gall stones		Laparoscopic	Boiled water	Yes	Water & soap		No			No	Yes	Yes	Yes	Yes	chronic cholecystitis with cholelithiasis	Non typhoid carrier
Yes	Gall stones		Laparoscopic	Boiled water	Yes	Water & soap		No			No	No	No	Yes	Yes	chronic cholecystitis with cholelithiasis	Non typhoid carrier
Yes	Gall stones		Laparoscopic	Boiled water	Yes	Water & soap		No			No	No	Yes	Yes	Yes	NA	Non typhoid carrier
Yes	Gall stones		Laparoscopic	Boiled water	Yes	Water & soap		No			No	No	Yes	Yes	Yes	NA	Non typhoid carrier
Yes	Gall stones		Open	Boiled water	Yes	Water & soap		No			No	No	Yes	Yes	Yes	chronic cholecystitis with cholelithiasis	Non typhoid carrier
Yes	Gall stones		Open	Boiled water	Yes	Water & soap		Yes	Yes	88	No	No	Yes	Yes	Yes	chronic cholecystitis with cholelithiasis	Non typhoid carrier
Yes	Gall stones		Open	Others, please specify	Yes	Water & soap		Yes	Yes	88	No	No	Yes	Yes	Yes	chronic cholecystitis	Non typhoid carrier
Yes	Gall stones		Open	Boiled water	Yes	Water & soap		No			No	No	Yes	Yes	Yes	chronic cholecystitis with cholelithiasis	Non typhoid carrier
Yes	Gall bladder cancer		Laparoscopic	Others, please specify	Yes	Water & soap		No			No	No	Yes	No	Yes	NA	Non typhoid carrier
Yes	Gall stones		Laparoscopic	Bottled water (specify brand name)	Yes	Water & soap		No			No	No	No	Yes	Yes	NA	Non typhoid carrier
Yes	Gall stones		Laparoscopic	Others, please specify	Yes	Water only		No			No	No	No	Yes	Yes	NA	Non typhoid carrier
Yes	Chronic Cholecystitis		Laparoscopic	Others, please specify	Yes	Water & soap		No			No	No	No	Yes	Yes	NA	Non typhoid carrier
Yes	Gall stones		Open	Boiled water	Yes	Water & soap		No			No	No	Yes	Yes	Yes	NA	Non typhoid carrier
Yes	Gall stones		Laparoscopic	Boiled water	Yes	Water & soap		No			No	No	No	Yes	Yes	chronic cholecystitis with cholelithiasis	Non typhoid carrier
Yes	Gall stones		Open	Others, please specify	Yes	Water & soap		No			No	No	No	Yes	No	NA	Non typhoid carrier
Yes	Gall stones		Laparoscopic	Others, please specify	Yes	Water & soap		No			No	No	Yes	Yes	Yes	chronic cholecystitis with cholelithiasis	Non typhoid carrier
Yes	Gall stones		Laparoscopic	Boiled water	Yes	Water & soap		No			No	No	Yes	Yes	Yes	chronic cholecystitis with cholelithiasis	Non typhoid carrier
Yes	Gall stones		Laparoscopic	Boiled water	Yes	Water & soap		No			No	No	No	Yes	Yes	chronic cholecystitis with cholelithiasis	Non typhoid carrier
