# Supplementary material for: The frequency and associated factors of typhoid carriage in patients undergoing cholecystectomy for gallbladder disease in Pakistan: A cross-sectional study
Source: PLoS Negl Trop Dis. 2024 Jun 12;18(6):e0011775. doi: 10.1371/journal.pntd.0011775 (PMC11168639; doi:10.1371/journal.pntd.0011775)
Supplement: S2 Data — (XLSX) [file pntd.0011775.s002.xlsx]

## Sheet: Sheet1
Variable Name	Variable Label	Answer Label	Answer Code	Variable Type
gall_bladder_surgery	5. Does the patient has a Gall Bladder Surgery? If Yes			Numeric
		Yes	1
		No	2
reason_gallbladder_surgery	5.a. What is the reason of gall bladder Surgery?			Numeric
		Gall stones	1
		Chronic Cholecystitis	2
		Gall bladder cancer	3
		Bile duct cancer	4
		Others, please specify	5
other_please_specify	Other, please specify	Open ended		String
laparoscopic_or_open	5.c. Whether it is Laparoscopic or Open?			Numeric
		Laparoscopic	1
		Open	2
drinking_water	15. What drinking water are you (participant) using since the last 1 year?			Numeric
		Boiled water	1
		Bottled water (specify brand name)	2
		Others, please specify	9
toilet_use	16. Do you wash your hands after toilet use?			Numeric
		No	0
		Yes	1
wash_your_hands	17. What do you usually use to wash your hands?			Numeric
		Water only	1
		Water & soap	2
		Others, please specify	9
please_specify17	Others, please specify	Open ended		Numeric
history_of_typhoid_fever	18. Do you have history of typhoid fever or typhoid like illness in past? (If N			Numeric
		No	0
		Yes	1
		Dont remember	2
treated_with_antibiotics	23. Were you treated with antibiotics at that time? (If No skip 24 & 25)			Numeric
		No	0
		Yes	1
antibiotic_time_of_illness	25. For how many days you took antibiotic at the time of illness?	Open ended		Numeric
antibiotic_last_2_weeks	26. Have you received any antibiotic in the last 2 weeks? (If yes please specify			Numeric
		No	0
		Yes	1
blood_sample_collected	3. Blood Sample Collected			Numeric
		No	0
		Yes	1
bile_3a	3a. Bile			Numeric
		No	0
		Yes	1
gallstone_3b	3b. Gallstone			Numeric
		No	0
		Yes	1
gall_bladder_tissue_3c	3c. Gall bladder Tissue			Numeric
		No	0
		Yes	1
histopathdiagnosis	Histopath Diagnosis	Open ended		String
carrier	Carrier			Numeric
		Non typhoid carrier	0
		Typhoid carrier	1
